# Supplementary material for: Plakoglobin transmits tension across VE-cadherin for vascular leak formation and leukocyte diapedesis
Source: EMBO J. 2026 Mar 11;45(7):2210–38. doi: 10.1038/s44318-026-00732-0 (PMC13043941; doi:10.1038/s44318-026-00732-0)
Supplement: Supplementary file 2 — Source data Fig. 1 [file 44318_2026_732_MOESM2_ESM.zip]

Archive with 6 entries (3 files):
- Figure 1/1A/
- Figure 1/1A/Figure 1A Blots.pdf
- Figure 1/1B/
- Figure 1/1B/Numerical value 1 B.xlsx
- Figure 1/1C-D/
- Figure 1/1C-D/Numerical data 1 C, D.xlsx
