# Supplementary material for: Plakoglobin transmits tension across VE-cadherin for vascular leak formation and leukocyte diapedesis
Source: EMBO J. 2026 Mar 11;45(7):2210–38. doi: 10.1038/s44318-026-00732-0 (PMC13043941; doi:10.1038/s44318-026-00732-0)
Supplement: Supplementary file 2 — Source data Fig. 1 [file 44318_2026_732_MOESM2_ESM.zip › Figure 1/1B/Numerical value 1 B.xlsx]

## Sheet: Sheet1
Quantification of plakoglobin and β‐catenin blot signals normalized to the amount of actin.
	Blot signal			Normalization
siRNA	β-catenin	Plakoglobin	Actin	β-catenin/actin	Plakoglobin/actin	β-catenin fold change	Plakoglobin fold change
Expt 1
Control	27900	32600	1550	18	21.0323	1	1.00001
Plakoglobin	41500	3790	947	43.8226	4.00211	2.43459	0.190287
β-catenin	2580	35800	941	2.74176	38.0446	0.15232	1.80889
Expt 2
Control	9.09	5.23	0.0914	99.453	57.221	1	1
Plakoglobin	8.44	0.122	0.0461	183.08	2.64642	1.84087	0.0462491
β-catenin	2.39	9.87	0.0682	35.044	144.721	0.352367	2.52917
Expt 3
Control	29300	27000	11100	2.63964	2.43243	0.999863	1.00018
Plakoglobin	42200	1250	8750	4.82286	0.142857	1.82684	0.0587406
β-catenin	4170	44100	10500	0.397143	4.2	0.150433	1.72697
Expt 4
Control	2.23	3.85	0.723	3.08437	5.32503	1.00012	1.00001
Plakoglobin	3.07	0.645	0.426	7.20657	1.51408	2.33676	0.284335
β-catenin	0.194	5.42	0.462	0.419913	11.7316	0.136159	2.20312
Expt 5
Control	16000	18200	900	17.7778	20.2222	0.999988	1.00001
Plakoglobin	28100	2000	720	39.0278	2.77778	2.19529	0.137364
β-catenin	3020	26400	984	3.06911	26.8293	0.172635	1.32674
