# Supplementary material for: Plakoglobin transmits tension across VE-cadherin for vascular leak formation and leukocyte diapedesis
Source: EMBO J. 2026 Mar 11;45(7):2210–38. doi: 10.1038/s44318-026-00732-0 (PMC13043941; doi:10.1038/s44318-026-00732-0)
Supplement: Supplementary file 2 — Source data Fig. 1 [file 44318_2026_732_MOESM2_ESM.zip › Figure 1/1C-D/Numerical data 1 C, D.xlsx]

## Sheet: 1C
In vitro leukocyte transmigration assay under flow (data pooled from 3 independent experiments)
Transmigrated PMNs (Area 0.425 sq.mm)				Transmigrated PMNs / sq.mm
	siRNA				siRNA
Control	Plakoglobin	β-catenin		Control	Plakoglobin	β-catenin
1	0	2		2.35294	0	4.70588
10	1	12		23.5294	2.35294	28.2353
9	4	16		21.1765	9.41176	37.6471
8	4	9		18.8235	9.41176	21.1765
3	0	12		7.05882	0	28.2353
8	1	4		18.8235	2.35294	9.41176
12	7	1		28.2353	16.4706	2.35294
10	2	5		23.5294	4.70588	11.7647
7	0	6		16.4706	0	14.1176
3	0	2		7.05882	0	4.70588
6	1	4		14.1176	2.35294	9.41176
17	1	0		40	2.35294	0
2		5		4.70588		11.7647
7		2		16.4706		4.70588
0		7		0		16.4706
		8				18.8235

## Sheet: 1D
In vitro leukocyte transmigration assay under flow (data pooled from 3 independent experiments)
Adhered PMNs (Area 0.425 sq.mm)				Adhered PMNs / sq.mm
	siRNA				siRNA
Control	Plakoglobin	β-catenin		Control	Plakoglobin	β-catenin
14	43	25		32.9412	101.176	58.8235
9	67	12		21.1765	157.647	28.2353
36	51	17		84.7059	120	40
26	33	10		61.1765	77.6471	23.5294
20	16	10		47.0588	37.6471	23.5294
49	18	23		115.294	42.3529	54.1176
27	45	3		63.5294	105.882	7.05882
54	16	25		127.059	37.6471	58.8235
21	17	26		49.4118	40	61.1765
23	3	17		54.1176	7.05882	40
22	28	14		51.7647	65.8824	32.9412
14	23	20		32.9412	54.1176	47.0588
9		50		21.1765		117.647
16		20		37.6471		47.0588
18		24		42.3529		56.4706
		36				84.7059
