# Supplementary material for: Plakoglobin transmits tension across VE-cadherin for vascular leak formation and leukocyte diapedesis
Source: EMBO J. 2026 Mar 11;45(7):2210–38. doi: 10.1038/s44318-026-00732-0 (PMC13043941; doi:10.1038/s44318-026-00732-0)
Supplement: Supplementary file 3 — Source data Fig. 2 [file 44318_2026_732_MOESM3_ESM.zip]

Archive with 12 entries (6 files):
- Figure 2/2A/
- Figure 2/2A/Figure 2A blots.pdf
- Figure 2/2B/
- Figure 2/2B/Figure 2B blots.pdf
- Figure 2/2C/
- Figure 2/2C/Numerical data 2 C.xlsx
- Figure 2/2D/
- Figure 2/2D/Numerical data 2 D.xlsx
- Figure 2/2E-G/
- Figure 2/2E-G/Numerical data 2E-G.xlsx
- Figure 2/2H-J/
- Figure 2/2H-J/Numerical data 2H-J.xlsx
