# Supplementary material for: Plakoglobin transmits tension across VE-cadherin for vascular leak formation and leukocyte diapedesis
Source: EMBO J. 2026 Mar 11;45(7):2210–38. doi: 10.1038/s44318-026-00732-0 (PMC13043941; doi:10.1038/s44318-026-00732-0)
Supplement: Supplementary file 3 — Source data Fig. 2 [file 44318_2026_732_MOESM3_ESM.zip › Figure 2/2C/Numerical data 2 C.xlsx]

## Sheet: Sheet1
Quantification of plakoglobin and β‐catenin blot signals normalized to amount of VE-cadherin
	Blot signal			Normalization
Mice	Plakoglobin	β-catenin	VE-cadherin	Plakoglobin/VE-cadherin	β-catenin/VE-cadherin	Plakoglobin fold change	β-catenin fold change
Blot 1
Juplox/lox	60574.5	26480.6	55413.8	1.09313	0.477871	1.07919	1.11258
	49857	23966.2	62684.4	0.795365	0.382332	0.785225	0.890145
	65116.1	26104.9	69983.9	0.930444	0.373014	0.918583	0.868451
	62306.8	24506.4	50544.5	1.23271	0.484848	1.217	1.12882
Average				1.01291	0.429516
JupECKO	2424.34	45813.4	52804.6	0.0459115	0.867602	0.0453262	2.01995
	2563.51	62125.7	64056.7	0.0400194	0.969855	0.0395092	2.25802
	2224.95	39847.4	59109.7	0.0376409	0.674126	0.0371611	1.5695
	3744.53	47577.1	51532.1	0.0726641	0.923252	0.0717377	2.14952
	1546.63	47079.2	62186.3	0.0248709	0.757067	0.0245538	1.76261
Blot 2
Juplox/lox	163000	29600	8.68	18778.8	3410.14	1	1
JupECKO	25300	58700	7.99	3166.46	7346.68	0.168619	2.15437
Blot 3
Juplox/lox	202000	74000	9.33	21650.6	7931.4	1	1
JupECKO	20500	85000	9.06	2262.69	9381.9	0.10451	1.18288
Blot 4
Juplox/lox	69200	20200	4320	16.0185	4.67593	1	1
JupECKO	6260	31800	4190	1.49403	7.5895	0.0932691	1.6231
