# Supplementary material for: Plakoglobin transmits tension across VE-cadherin for vascular leak formation and leukocyte diapedesis
Source: EMBO J. 2026 Mar 11;45(7):2210–38. doi: 10.1038/s44318-026-00732-0 (PMC13043941; doi:10.1038/s44318-026-00732-0)
Supplement: Supplementary file 3 — Source data Fig. 2 [file 44318_2026_732_MOESM3_ESM.zip › Figure 2/2D/Numerical data 2 D.xlsx]

## Sheet: Sheet1
Quantification of plakoglobin and β‐catenin blot signals normalized to amount of VE-cadherin
	Blot signal			Normalization
Mice	β-catenin	Plakoglobin	VE-cadherin	β-catenin/VE-cadherin	Plakoglobin/VE-cadherin	β-catenin fold change	Plakoglobin fold change
Blot 1
Ctnnb1lox/lox	27014.1	21118.6	23489.8	1.15004	0.899055	1.06068	1.18747
	27491.3	27540.4	28314.2	0.970938	0.972673	0.895498	1.2847
	24774.7	24912.2	26620.2	0.930674	0.935838	0.858362	1.23605
	35951.1	12907.2	23062.5	1.55886	0.559662	1.43774	0.739197
	32127	16579.5	39627.9	0.810717	0.418379	0.747725	0.552592
Average				1.08424	0.757121
Ctnnb1iECKO	17952.7	25294.2	23454.8	0.765416	1.07842	0.705945	1.42437
	18109	28214.2	27726.1	0.65314	1.01761	0.602392	1.34404
	15909.5	22855.1	23267.2	0.683773	0.982287	0.630645	1.2974
	17351.4	34936.5	52951.6	0.327685	0.659783	0.302224	0.871436
	11036.2	59672.1	31252	0.353134	1.90938	0.325696	2.5219
Blot 2
Ctnnb1lox/lox	35700	31800	8.78	4066.06	3621.87	0.944094	0.876138
	29100	24500	7	4157.14	3500	0.965243	0.846658
	27600	25400	6.67	4137.93	3808.1	0.960782	0.921187
	30500	33700	5.51	5535.39	6116.15	1.28526	1.47951
	25500	25400	7.01	3637.66	3623.4	0.844625	0.876507
Average				4306.84	4133.9
Ctnnb1iECKO	14500	32600	6.01	2412.65	5424.29	0.56019	1.31215
	20200	37000	5.78	3494.81	6401.38	0.811456	1.54851
	17200	38200	5.95	2890.76	6420.17	0.671202	1.55305
	14500	35800	5.61	2584.67	6381.46	0.600132	1.54369
Blot 3
Ctnnb1lox/lox	25700	36800	1530	16.7974	24.0523	1	1
Ctnnb1iECKO	15000	47000	1170	12.8205	40.1709	0.763245	1.67015
