# Supplementary material for: Plakoglobin transmits tension across VE-cadherin for vascular leak formation and leukocyte diapedesis
Source: EMBO J. 2026 Mar 11;45(7):2210–38. doi: 10.1038/s44318-026-00732-0 (PMC13043941; doi:10.1038/s44318-026-00732-0)
Supplement: Supplementary file 3 — Source data Fig. 2 [file 44318_2026_732_MOESM3_ESM.zip › Figure 2/2E-G/Numerical data 2E-G.xlsx]

## Sheet: 2E
Transmigration of neutrophils in cremaster tissue (Intravital Microscopy)
	Juplox/lox	JupECKO
	29.2	13.375
	19.8889	12
	19.625	13.7143
	19.375	13.25
		10.1667

## Sheet: 2F
Adhesion of neutrophils in cremaster tissue (Intravital Microscopy)
	Juplox/lox	JupECKO
	10.4537	11.4611
	11.5156	11.497
	12.5823	10.8754
	10.4757	12.9984
		11.8588

## Sheet: 2G
Rolling flux fraction of neutrophils in cremaster tissue (Intravital Microscopy)
	Juplox/lox	JupECKO
	13.721	12.9247
	22.4552	29.6819
	14.1732	18.6626
	12.7293	22.0715
		12.9233
