# Supplementary material for: Plakoglobin transmits tension across VE-cadherin for vascular leak formation and leukocyte diapedesis
Source: EMBO J. 2026 Mar 11;45(7):2210–38. doi: 10.1038/s44318-026-00732-0 (PMC13043941; doi:10.1038/s44318-026-00732-0)
Supplement: Supplementary file 3 — Source data Fig. 2 [file 44318_2026_732_MOESM3_ESM.zip › Figure 2/2H-J/Numerical data 2H-J.xlsx]

## Sheet: 2H
Transmigration of neutrophils in cremaster tissue (Intravital Microscopy)
	Ctnnb1lox/lox	Ctnnb1iECKO
	15.8571	17
	18.875	16.5
	9.28571	16.4
	16.75	13.7143
	19.25	12.25
	17

## Sheet: 2I
Adhesion of neutrophils in cremaster tissue (Intravital Microscopy)
	Ctnnb1lox/lox	Ctnnb1iECKO
	15.2714	10.2908
	10.8447	6.5
	9.10958	10.6112
	10.278	13.0849
	11.1265	16.3895
	14.8867

## Sheet: 2J
Rolling flux fraction of neutrophils in cremaster tissue (Intravital Microscopy)
	Ctnnb1lox/lox	Ctnnb1iECKO
	23.2341	21.3061
	9.986	3.82733
	10.0514	10.4014
	1.27891	27.3357
	16.6389	15.4933
	13.4499
