# Supplementary material for: Plakoglobin transmits tension across VE-cadherin for vascular leak formation and leukocyte diapedesis
Source: EMBO J. 2026 Mar 11;45(7):2210–38. doi: 10.1038/s44318-026-00732-0 (PMC13043941; doi:10.1038/s44318-026-00732-0)
Supplement: Supplementary file 4 — Source data Fig. 3 [file 44318_2026_732_MOESM4_ESM.zip]

Archive with 8 entries (4 files):
- Figure 3/3A/
- Figure 3/3A/Numerical data 3A.xlsx
- Figure 3/3B/
- Figure 3/3B/Numerical data 3B.xlsx
- Figure 3/3C/
- Figure 3/3C/Numerical data 3C.xlsx
- Figure 3/3D/
- Figure 3/3D/Numerical data 3D.xlsx
