# Supplementary material for: Plakoglobin transmits tension across VE-cadherin for vascular leak formation and leukocyte diapedesis
Source: EMBO J. 2026 Mar 11;45(7):2210–38. doi: 10.1038/s44318-026-00732-0 (PMC13043941; doi:10.1038/s44318-026-00732-0)
Supplement: Supplementary file 4 — Source data Fig. 3 [file 44318_2026_732_MOESM4_ESM.zip › Figure 3/3A/Numerical data 3A.xlsx]

## Sheet: Sheet1
Electrical resistance measurements (ECIS)
	siRNA: control
	Resistance (ohm)			Normalized resistance
Time (hours)	Untreated	Thrombin		Untreated	Thrombin
2.5e-05	1911.99	1987.98		0.966758	1.00518
0.002251	1909.78	1991.56		0.96564	1.00699
0.004472	1909.69	1993.32		0.965592	1.00788
0.006698	1909.41	1993.65		0.965453	1.00804
0.008921	1909.78	1992.44		0.965637	1.00744
0.011143	1907.68	1992.82		0.964575	1.00763
0.013365	1906.37	1991.89		0.963916	1.00715
0.015585	1902.17	1991.04		0.96179	1.00672
0.017806	1903.14	1993.03		0.96228	1.00773
0.020034	1903.02	1995.03		0.96222	1.00874
0.022258	1902.04	1996.33		0.961726	1.0094
0.02448	1904.51	1996.47		0.962977	1.00947
0.026701	1905.05	1998.65		0.963249	1.01057
0.028926	1903.07	1999.18		0.962247	1.01084
0.031149	1901.69	1999.65		0.961548	1.01108
0.033383	1899.69	2001.04		0.960536	1.01178
0.035613	1898.33	1999.43		0.959847	1.01097
0.037839	1900.65	1999.08		0.961022	1.01079
0.040061	1900.8	2002.39		0.961099	1.01247
0.042284	1901.16	2006.19		0.961282	1.01438
0.044507	1900.65	2008.19		0.961023	1.0154
0.046731	1899.37	2009.33		0.960377	1.01597
0.048957	1900.23	2009.71		0.960809	1.01617
0.051176	1899.27	2010.42		0.960325	1.01653
0.053396	1896.63	2010.54		0.958989	1.01659
0.05562	1895.29	2011.66		0.95831	1.01715
0.057841	1893.43	2012.15		0.957371	1.0174
0.060063	1890.16	2012.77		0.95572	1.01772
0.062292	1889.08	2013.31		0.955172	1.01798
0.064514	1890.79	2011.07		0.956039	1.01686
0.066744	1890.64	2008.48		0.95596	1.01555
0.068972	1890.45	2007.42		0.955865	1.01501
0.071202	1891.11	2004.05		0.956197	1.0133
0.073424	1891.96	2000.57		0.956628	1.01155
0.075644	1891.99	2000.06		0.956645	1.01129
0.077866	1890.7	1998.21		0.955991	1.01035
0.080091	1889.56	1997.72		0.955414	1.01011
0.082313	1891.08	1998.21		0.956183	1.01035
0.084535	1893.29	1997.36		0.957301	1.00992
0.08676	1892.99	1996.88		0.957152	1.00968
0.088986	1893.41	1998.52		0.957364	1.01051
0.091211	1892.22	1997.67		0.95676	1.01008
0.093434	1890.43	1997.98		0.955856	1.01024
0.095659	1888.87	1997.58		0.955065	1.01003
0.097881	1885.42	1993.2		0.95332	1.00782
0.100103	1882.12	1991.24		0.951656	1.00683
0.102324	1883.62	1993.02		0.952413	1.00772
0.104554	1883.42	1993.58		0.952308	1.00801
0.106776	1881.55	1994.32		0.951365	1.00839
0.108999	1879.43	1995.79		0.950291	1.00913
0.111219	1877.33	1995.41		0.949234	1.00893
0.11344	1876.29	1992.92		0.948703	1.00768
0.115666	1873.55	1990.71		0.947318	1.00656
0.117887	1870.95	1987.82		0.946003	1.0051
0.120109	1869.2	1986.46		0.945121	1.00441
0.122333	1868.15	1987.54		0.944588	1.00496
0.124557	1868.05	1992.06		0.94454	1.00724
0.126782	1869.93	1993.92		0.945488	1.00818
0.129013	1870.56	1993.18		0.94581	1.00781
0.131234	1871.21	1991.01		0.946137	1.00671
0.133457	1871.89	1988.48		0.946479	1.00543
0.135683	1876.22	1989.06		0.948671	1.00572
0.137903	1874.85	1990.28		0.947979	1.00634
0.140122	1874.67	1990.77		0.947889	1.00659
0.142342	1875.75	1992.73		0.948432	1.00758
0.144563	1877.36	1992.62		0.949247	1.00753
0.146787	1876.21	1991.6		0.948664	1.00701
0.14901	1878.25	1991.7		0.949697	1.00706
0.151232	1877.06	1992.46		0.949096	1.00745
0.153453	1875.25	1994.96		0.94818	1.00871
0.155679	1876.59	1998.46		0.948855	1.01048
0.157916	1875.5	2002.42		0.948305	1.01248
0.160138	1876.57	2000.32		0.948845	1.01142
0.162363	1876.74	1996.95		0.948931	1.00972
0.164606	1877.21	1998.81		0.94917	1.01065
0.166826	1878.97	1999.74		0.95006	1.01112
0.169052	1876.74	1999.12		0.948934	1.01081
0.171274	1876.97	2000.34		0.94905	1.01143
0.173498	1876.98	2002.68		0.949055	1.01261
0.175719	1875.49	2005.46		0.948302	1.01402
0.177943	1877.98	2007.58		0.94956	1.01509
0.180167	1877.93	2008.83		0.949534	1.01572
0.18239	1879.92	2009.71		0.950543	1.01617
0.184621	1882.28	2012.17		0.951732	1.01741
0.186846	1884.58	2012.6		0.952895	1.01763
0.189068	1887.03	2010.88		0.954135	1.01676
0.191294	1889.73	2009.23		0.955501	1.01592
0.193533	1891.29	2007.33		0.956291	1.01496
0.195758	1891.16	2006.95		0.956227	1.01477
0.197979	1894.45	2005.83		0.957889	1.0142
0.200204	1898.5	2005.26		0.959934	1.01392
0.202428	1900.5	2004.49		0.960945	1.01353
0.204653	1903.18	2002.21		0.962302	1.01237
0.206876	1905.29	2001.04		0.96337	1.01178
0.209096	1907.02	1998.52		0.964242	1.01051
0.211319	1909.7	1997.35		0.965597	1.00992
0.21354	1912.81	1997.61		0.967172	1.01005
0.215766	1914.89	1998.67		0.968225	1.01058
0.217989	1915.46	1997.74		0.968512	1.01011
0.220219	1916.05	1998.44		0.968808	1.01047
0.222447	1915.23	2002.44		0.968394	1.01249
0.224669	1916.46	2002.84		0.969016	1.01269
0.226892	1916.4	2002.8		0.968988	1.01267
0.229114	1916.05	2003.46		0.968808	1.01301
0.231335	1917.67	2003.82		0.969628	1.01319
0.233561	1918.03	2003.41		0.969809	1.01298
0.23578	1921.05	2003.34		0.97134	1.01295
0.238001	1922.16	2002.97		0.971899	1.01276
0.240224	1921.89	2000.13		0.971763	1.01132
0.242446	1920.15	2000.53		0.970881	1.01152
0.244672	1919.14	1999.56		0.970373	1.01103
0.246894	1917.53	1998.42		0.969557	1.01046
0.249119	1918.51	1996.7		0.970053	1.00959
0.251344	1919.33	1999.1		0.970465	1.0108
0.253569	1916.22	2000.49		0.968894	1.01151
0.255796	1914.96	2001.88		0.96826	1.01221
0.258023	1916.76	2004.07		0.969169	1.01331
0.260249	1914.98	2008.61		0.968266	1.01561
0.262471	1914.71	2009.28		0.968131	1.01595
0.264697	1913.02	2010.1		0.967276	1.01636
0.266919	1911.73	2011.42		0.966624	1.01703
0.269142	1912.37	2013.88		0.96695	1.01828
0.271367	1912.53	2013.79		0.967027	1.01823
0.273592	1910.8	2013.51		0.966155	1.01809
0.275815	1911.58	2012.9		0.96655	1.01778
0.278038	1913.6	2016.97		0.967569	1.01984
0.280263	1914.39	2016.11		0.967969	1.0194
0.282486	1914.96	2018.43		0.96826	1.02058
0.284709	1912.22	2017.76		0.966872	1.02024
0.286944	1909.63	2017.77		0.965561	1.02024
0.289168	1908.01	2018.85		0.964745	1.02079
0.291394	1908.71	2018.44		0.9651	1.02058
0.29362	1909.86	2016.94		0.96568	1.01982
0.295843	1910.72	2016.69		0.966114	1.01969
0.298064	1910.45	2014.22		0.965977	1.01845
0.300286	1909.08	2011.62		0.965285	1.01713
0.30251	1907.43	2010.31		0.964451	1.01647
0.304732	1907.13	2011.08		0.964301	1.01686
0.306955	1906.21	2011.79		0.963834	1.01722
0.309174	1906.6	2012.08		0.96403	1.01737
0.311395	1907.23	2011.14		0.964352	1.01689
0.313618	1908.97	2011.26		0.965231	1.01695
0.315843	1906.99	2012.55		0.964231	1.0176
0.318077	1905.63	2013.98		0.963543	1.01833
0.320299	1904.29	2014.14		0.962861	1.01841
0.322521	1905.72	2013.52		0.963585	1.01809
0.324743	1905.35	2016.36		0.963401	1.01953
0.326965	1904.26	2017.17		0.962848	1.01994
0.32919	1905.18	2018.33		0.963313	1.02052
0.331409	1905.35	2020.07		0.963401	1.0214
0.333631	1909.24	2016.52		0.965367	1.01961
0.335853	1910.49	2014.67		0.965999	1.01868
0.338072	1910.95	2014.97		0.96623	1.01883
0.340293	1911.7	2019.74		0.966612	1.02124
0.342514	1911.41	2018.84		0.966463	1.02078
0.344745	1910.48	2019.79		0.965993	1.02126
0.346967	1910.61	2019.47		0.966059	1.0211
0.349188	1908.36	2018.51		0.964919	1.02061
0.351412	1907.59	2016.59		0.964529	1.01965
0.35364	1907.85	2016.27		0.964663	1.01948
0.355871	1907.91	2015.13		0.964692	1.01891
0.358096	1908.54	2014.87		0.965013	1.01878
0.360321	1909.83	2016.94		0.965665	1.01982
0.362545	1911.4	2018.44		0.966457	1.02058
0.364767	1912.13	2016.71		0.966826	1.01971
0.366989	1911.33	2017.77		0.966425	1.02024
0.369214	1908.65	2018.86		0.96507	1.02079
0.371436	1906.05	2020.08		0.963753	1.02141
0.373658	1905.62	2022.18		0.963534	1.02247
0.37588	1904.93	2021.21		0.963186	1.02198
0.378103	1903.72	2020.98		0.962574	1.02186
0.380325	1901.88	2021.23		0.961646	1.02199
0.38255	1900.94	2022.1		0.961171	1.02243
0.384776	1903.57	2019.28		0.962499	1.02101
0.387002	1904.13	2018.41		0.962782	1.02057
0.389235	1902.9	2021.6		0.962162	1.02218
0.391459	1904.37	2025.72		0.962901	1.02426
0.39369	1905.1	2026.79		0.963273	1.02481
0.395925	1906.74	2026.45		0.964101	1.02463
0.398148	1909.39	2025.26		0.965441	1.02403
0.400366	1907.03	2023.83		0.964247	1.0233
0.402595	1905.04	2025.32		0.963244	1.02406
0.404817	1905.73	2024.58		0.963594	1.02369
0.407039	1906.99	2024.49		0.96423	1.02364
0.409263	1906.47	2023.48		0.963963	1.02313
0.411487	1908.1	2022.05		0.964789	1.0224
0.413708	1908.58	2018.56		0.965034	1.02064
0.415949	1907.65	2018.06		0.964561	1.02039
0.418175	1906.78	2018.64		0.964123	1.02068
0.420414	1906.13	2015.68		0.963793	1.01918
0.422644	1906.04	2013.2		0.963748	1.01793
0.424866	1906.32	2010.32		0.963891	1.01647
0.427089	1903.61	2010.4		0.962521	1.01652
0.42931	1903.05	2010.44		0.962234	1.01654
0.431534	1902.3	2008.72		0.961857	1.01566
0.433756	1903.79	2008.03		0.962609	1.01532
0.435977	1904.37	2006.14		0.962905	1.01436
0.438201	1900.97	2005.63		0.961186	1.0141
0.440432	1899.73	2006.12		0.960556	1.01435
0.442654	1898.91	2006.91		0.960145	1.01475
0.444887	1899.43	2007.36		0.960407	1.01498
0.447111	1898.9	2007.04		0.960138	1.01481
0.449332	1900.77	2006.93		0.961081	1.01476
0.451572	1900.28	2006.89		0.960836	1.01474
0.453794	1899.39	2007.89		0.960387	1.01525
0.456016	1899.32	2008.16		0.960349	1.01538
0.458239	1900.26	2007.95		0.960824	1.01527
0.460464	1899.42	2008.23		0.960401	1.01542
0.462688	1898.31	2009.42		0.959838	1.01602
0.46491	1898.41	2011.7		0.959892	1.01717
0.467129	1898.66	2013.07		0.960018	1.01786
0.469349	1899.22	2010.66		0.960298	1.01664
0.471574	1895.81	2009.37		0.958577	1.01599
0.473803	1893.45	2009.42		0.957384	1.01602
0.476026	1892.85	2009.63		0.957077	1.01613
0.478251	1891.7	2006.74		0.956499	1.01467
0.480473	1892.96	2006.31		0.957135	1.01445
0.482703	1893.01	2009.67		0.957161	1.01615
0.484926	1892.68	2009.61		0.956994	1.01612
0.487156	1892.47	2009.72		0.956885	1.01617
0.489378	1890.92	2010		0.956104	1.01631
0.4916	1890.45	2006.55		0.955864	1.01457
0.49382	1890.43	2002.67		0.955856	1.01261
0.496043	1891.68	2002.19		0.956486	1.01236
0.498265	969.778	2040.27		0.490347	1.03162
0.502826	1895.44	1635.54		0.958386	0.826973
0.505046	1895.7	1539.88		0.958519	0.778608
0.507271	1898.09	1491.96		0.959726	0.754378
0.509496	1898.44	1479.67		0.959903	0.748165
0.511721	1897.85	1501.05		0.959605	0.758971
0.513939	1897.96	1540.13		0.959661	0.778734
0.516162	1965.1	1581.37		0.99361	0.799588
0.518387	1946.62	1614.38		0.984264	0.816275
0.520609	1932.61	1640.31		0.977182	0.829389
0.522834	1906.13	1656.83		0.963796	0.83774
0.525065	1874.47	1665.57		0.947787	0.842158
0.527295	1840.09	1670.29		0.9304	0.844546
0.529518	1807.7	1671.63		0.914023	0.845221
0.531738	1778.33	1669.44		0.899176	0.844115
0.53396	1752.88	1665.35		0.886304	0.842047
0.536196	1733.89	1661.25		0.876706	0.839974
0.538415	1715.07	1656.96		0.867189	0.837807
0.540637	1703.07	1652.62		0.86112	0.835611
0.542859	1696.96	1646.52		0.858034	0.832529
0.54508	1692.08	1641.28		0.855562	0.829876
0.5473	1694.6	1636.6		0.856837	0.827513
0.549523	1698.16	1630.95		0.858637	0.824657
0.551751	1704.82	1625.76		0.862007	0.822029
0.553979	1714.81	1620.17		0.867059	0.819204
0.5562	1727.55	1612.93		0.8735	0.815543
0.558423	1743.52	1607.33		0.881576	0.812711
0.560649	1761.41	1600.59		0.890619	0.809301
0.56288	1781.24	1594.14		0.900648	0.806043
0.565101	1800.59	1586.42		0.910429	0.802138
0.567323	1818.58	1578.81		0.919527	0.798293
0.569544	1831.86	1571.55		0.926242	0.794622
0.571768	1848.32	1563.79		0.934563	0.790699
0.57399	1863.76	1555.14		0.942371	0.786325
0.576213	1876.99	1545.9		0.949058	0.78165
0.578437	1890.04	1537.79		0.955658	0.777548
0.580659	1906.06	1531.17		0.963757	0.774203
0.582881	1919.78	1523.51		0.970698	0.770331
0.585106	1931.5	1514.94		0.976622	0.765998
0.587336	1941.45	1507.34		0.981653	0.762154
0.589562	1954.18	1500.26		0.988091	0.758572
0.591793	1965.41	1492.48		0.993766	0.754642
0.594015	1976.8	1485.71		0.999526	0.751218
0.596236	1985.14	1478.44		1.00374	0.747542
0.598463	1997.18	1471.01		1.00983	0.743784
0.600684	2010.08	1464.79		1.01635	0.740638
0.602905	2020.81	1459.13		1.02178	0.737776
0.605128	2029.92	1453.76		1.02639	0.735061
0.60735	2036.8	1447.42		1.02986	0.731856
0.609569	2041.05	1441.54		1.03201	0.728886
0.611791	2046.54	1434.65		1.03479	0.725398
0.614016	2050.62	1428.32		1.03685	0.722198
0.616241	2056.45	1422.52		1.0398	0.719268
0.618468	2064.37	1417.17		1.0438	0.716563
0.620702	2068.07	1411.96		1.04568	0.713925
0.622924	2071.42	1405.96		1.04737	0.710893
0.625147	2075.5	1398.87		1.04943	0.707308
0.627368	2077.28	1393.31		1.05033	0.704497
0.62959	2077.61	1388.43		1.0505	0.70203
0.631809	2079.22	1383.66		1.05131	0.69962
0.634031	2082.24	1379.91		1.05284	0.697719
0.636252	2082.49	1375.04		1.05297	0.695261
0.638474	2083.39	1371.27		1.05342	0.693352
0.640699	2083.74	1365.59		1.0536	0.69048
0.642924	2086.91	1359.55		1.0552	0.687429
0.645152	2087.71	1354.25		1.05561	0.684749
0.647372	2085.16	1349.27		1.05432	0.682228
0.649599	2086.22	1344.27		1.05485	0.679703
0.651821	2087.24	1339.81		1.05537	0.677448
0.654042	2088.79	1335.26		1.05615	0.675145
0.656264	2088.87	1329.76		1.05619	0.672363
0.658486	2090.78	1324.77		1.05716	0.669843
0.660712	2091.41	1320.03		1.05747	0.667443
0.662935	2092.15	1314.51		1.05785	0.664655
0.665155	2094.05	1308.29		1.05881	0.66151
0.667381	2093.17	1301.75		1.05836	0.658204
0.669606	2090.75	1295.29		1.05714	0.654933
0.671831	2089.5	1289.5		1.05651	0.652009
0.674053	2087.54	1285.42		1.05552	0.649942
0.676279	2084.36	1282.77		1.05391	0.648603
0.678501	2083.07	1278.1		1.05326	0.646245
0.680735	2080.08	1273.49		1.05175	0.643911
0.682956	2077.87	1268.78		1.05063	0.641531
0.685178	2074.16	1263.18		1.04875	0.638699
0.687408	2071.29	1258.24		1.04731	0.636202
0.689631	2066.61	1253.89		1.04494	0.634
0.691852	2061.23	1248.99		1.04221	0.631526
0.694074	2057.64	1244.26		1.0404	0.629132
0.696296	2055.52	1239.76		1.03933	0.626859
0.698515	2054.89	1236.09		1.03901	0.625
0.700739	2053.58	1231.36		1.03835	0.622608
0.702964	2052.13	1225.68		1.03762	0.619737
0.705188	2050.88	1220.15		1.03698	0.616943
0.707411	2047.97	1214.71		1.03551	0.61419
0.709633	2045.16	1209.87		1.03409	0.611746
0.711852	2042.38	1205.82		1.03269	0.609695
0.714088	2041.83	1202.05		1.03241	0.607792
0.71631	2040.14	1198.25		1.03155	0.605869
0.718532	2039.27	1195.73		1.03111	0.604593
0.720758	2039.53	1192.16		1.03125	0.60279
0.72298	2041.81	1188.62		1.0324	0.601001
0.725205	2039.8	1184.5		1.03138	0.598918
0.727427	2040.21	1179.71		1.03159	0.596493
0.729653	2038.27	1174.63		1.03061	0.593928
0.731878	2036.12	1170.8		1.02952	0.591992
0.734109	2036.15	1166.5		1.02953	0.589814
0.736333	2033.16	1162.23		1.02802	0.587656
0.738555	2032.41	1158.74		1.02764	0.585893
0.740779	2032.1	1155.11		1.02749	0.584057
0.743001	2034.6	1151.4		1.02875	0.58218
0.745226	2032.57	1146.2		1.02773	0.579549
0.747454	2032.85	1141.86		1.02786	0.577358
0.749676	2034.91	1138.41		1.02891	0.575612
0.751906	2033.74	1133.95		1.02832	0.573357
0.754129	2029.93	1130.89		1.02639	0.571808
0.756351	2027.18	1127.6		1.025	0.570146
0.75857	2023.52	1123.8		1.02315	0.568226
0.760792	2021.8	1119.69		1.02228	0.566149
0.763013	2020.75	1116.19		1.02175	0.564377
0.765237	2016.88	1112.93		1.01979	0.562728
0.767459	2015.51	1109.13		1.0191	0.56081
0.769682	2014.93	1104.74		1.01881	0.55859
0.771908	2013.27	1101.8		1.01797	0.557102
0.774131	2010.34	1098.68		1.01648	0.555524
0.776355	2008.77	1095.36		1.01569	0.553844
0.778585	2005.37	1092.06		1.01397	0.552176
0.780812	2003.64	1088.62		1.0131	0.550438
0.783032	2000.83	1085.6		1.01168	0.548909
0.785254	2000.11	1081.83		1.01131	0.547005
0.787477	1999.62	1079.01		1.01106	0.54558
0.789698	1996.73	1076.01		1.0096	0.544059
0.791923	1998.85	1073.38		1.01067	0.542733
0.794146	1997.59	1070.29		1.01004	0.541171
0.79637	1997.38	1067.46		1.00993	0.539736
0.798592	1998.91	1064.87		1.0107	0.538429
0.800816	1998.78	1062.35		1.01064	0.537157
0.803038	1998.23	1059.71		1.01036	0.535821
0.805261	1995.47	1057.32		1.00897	0.534612
0.807482	1994.57	1054.67		1.00851	0.533269
0.809712	1997.22	1052.39		1.00985	0.532118
0.811938	1995.56	1050.16		1.00901	0.530991
0.81416	1995.09	1048.47		1.00877	0.530137
0.816396	1998.85	1046.42		1.01068	0.529098
0.818617	1996.81	1044.38		1.00965	0.528068
0.820839	1998.02	1042.65		1.01026	0.527196
0.82307	1997.26	1040.44		1.00987	0.526075
0.825291	1999.68	1037.8		1.01109	0.524739
0.827517	2004.09	1034.96		1.01332	0.523303
0.829742	2004.03	1032.35		1.01329	0.521987
0.831963	2000.99	1029.94		1.01176	0.520767
0.834203	2000.29	1027.4		1.0114	0.519482
0.836424	2002.45	1025.39		1.01249	0.518468
0.838649	1999.68	1023.28		1.0111	0.517401
0.840875	1998.02	1022.13		1.01025	0.516816
0.843096	1998.79	1020.68		1.01064	0.516086
0.845318	2000.51	1018.66		1.01151	0.515066
0.847547	2000.83	1016.4		1.01168	0.513922
0.849767	1998.9	1014.1		1.0107	0.512756
0.851991	1997.67	1012.52		1.01008	0.511961
0.854214	1997.93	1011.44		1.01021	0.511412
0.85644	1999.08	1009.72		1.01079	0.510545
0.858661	2001.55	1008.35		1.01204	0.509853
0.860887	2004.19	1006.97		1.01337	0.509154
0.863106	2006.62	1004.88		1.01461	0.508097
0.865329	2007.62	1003.37		1.01511	0.507333
0.867555	2008.96	1001.7		1.01579	0.506489
0.869775	2009.63	1000.88		1.01613	0.506072
0.872002	2012.2	999.977		1.01742	0.505617
0.874228	2013.28	998.7		1.01797	0.504971
0.876454	2015.3	997.186		1.01899	0.504206
0.878698	2017.51	995.986		1.02011	0.503599
0.880924	2015.97	994.652		1.01933	0.502924
0.88315	2011.19	992.832		1.01691	0.502004
0.885372	2009.49	990.979		1.01605	0.501067
0.887594	2010.2	989.55		1.01642	0.500345
0.889817	2008.79	988.15		1.0157	0.499637
0.892036	2011.82	986.685		1.01723	0.498896
0.894261	2012.85	985.538		1.01775	0.498316
0.896483	2010.54	984.976		1.01658	0.498032
0.898705	2013.74	984.189		1.01821	0.497634
0.900929	2015.16	983.648		1.01892	0.49736
0.903152	2015.59	982.328		1.01914	0.496693
0.905373	2017.64	981.762		1.02018	0.496407
0.907599	2016.81	980.201		1.01976	0.495618
0.909829	2014.66	979.042		1.01867	0.495031
0.912061	2017.85	978.097		1.02028	0.494554
0.914286	2016.67	977.45		1.01969	0.494227
0.916517	2011.65	976.588		1.01715	0.493791
0.918738	2010.39	975.118		1.01651	0.493047
0.920963	2009.56	974.067		1.01609	0.492516
0.923186	2010.91	973.372		1.01677	0.492164
0.925413	2012.15	972.652		1.0174	0.491801
0.927636	2012.26	972.038		1.01746	0.49149
0.929861	2013.04	971.219		1.01785	0.491076
0.932083	2013.43	969.986		1.01805	0.490452
0.934306	2014.8	969.143		1.01874	0.490026
0.936527	2015.89	968.34		1.01929	0.48962
0.938753	2017.16	967.362		1.01993	0.489126
0.940974	2019.34	966.62		1.02104	0.488751
0.943195	2020.47	966.704		1.02161	0.488793
0.945431	2021.65	966.399		1.0222	0.488639
0.947655	2022.79	965.863		1.02278	0.488368
0.949884	2023.74	964.819		1.02326	0.48784
0.952104	2022.62	963.877		1.02269	0.487364
0.954335	2021.85	963.414		1.02231	0.487129
0.956556	2025.76	963.19		1.02428	0.487016
0.958777	2025.24	962.391		1.02402	0.486612
0.960997	2023.64	961.279		1.02321	0.48605
0.96322	2024.5	960.432		1.02365	0.485622
0.965442	2023.36	959.425		1.02307	0.485113
0.967663	2022.76	958.774		1.02277	0.484784
0.969884	2022.1	958.879		1.02243	0.484837
0.972113	2019.17	957.967		1.02095	0.484375
0.974331	2017.04	957.793		1.01987	0.484287
0.976557	2017.15	957.05		1.01993	0.483912
0.97878	2019.12	956.769		1.02092	0.483769
0.981011	2020.33	956.567		1.02154	0.483667
0.983233	2022.4	956.666		1.02258	0.483717
0.985453	2024.21	956.093		1.0235	0.483428
0.987672	2027.63	956.371		1.02523	0.483568
0.989894	2030.73	956.601		1.02679	0.483684
0.992115	2030.98	956.342		1.02692	0.483554
0.994336	2032.99	956.215		1.02794	0.483489
0.996555	2031.4	956.068		1.02713	0.483415
0.998776	2033.51	956.285		1.0282	0.483525
1.001	2035.67	956.662		1.02929	0.483716
1.00322	2036.86	957.891		1.0299	0.484337
1.00545	2038.59	958.147		1.03077	0.484466
1.00768	2035.45	958.764		1.02918	0.484778
1.00992	2034.52	958.973		1.02871	0.484884
1.01215	2032.91	959.337		1.0279	0.485068
1.01437	2031.41	959.534		1.02714	0.485167
1.01659	2030.99	959.716		1.02693	0.48526
1.01881	2031.59	960.112		1.02723	0.48546
1.02104	2031.46	960.257		1.02716	0.485533
1.02326	2031.32	960.711		1.02709	0.485763
1.02548	2032.86	961.068		1.02787	0.485943
1.02771	2034.58	961.572		1.02874	0.486198
1.02994	2037.01	960.751		1.02997	0.485783
1.03216	2036.64	960.212		1.02978	0.48551
1.03438	2039.14	959.551		1.03105	0.485176
1.03662	2040.82	959.318		1.03189	0.485059
1.03885	2041.82	959.373		1.0324	0.485086
1.04107	2039.99	959.55		1.03148	0.485176
1.04329	2040.83	959.842		1.0319	0.485323
1.04552	2040.89	959.166		1.03193	0.484982
1.04774	2040.07	958.884		1.03152	0.484839
1.04997	2040.61	958.566		1.03179	0.484678
1.05219	2039.79	958.663		1.03138	0.484727
1.05442	2039.83	959.187		1.0314	0.484992
1.05664	2041.08	959.703		1.03203	0.485253
1.05886	2043.5	959.827		1.03325	0.485316
1.06109	2045.04	960.11		1.03403	0.485459
1.06332	2046.27	960.408		1.03465	0.48561
1.06554	2046.75	960.642		1.03489	0.485728
1.06777	2048.22	961.54		1.03564	0.486182
1.07	2048.83	961.482		1.03595	0.486152
1.07224	2046.63	961.744		1.03484	0.486285
1.07448	2047.2	961.348		1.03512	0.486085
1.0767	2046.09	960.36		1.03456	0.485585
1.07893	2045.94	959.788		1.03449	0.485296
1.08115	2047.2	959.827		1.03512	0.485316
1.08338	2046.53	960.368		1.03478	0.485589
1.0856	2048.1	960.877		1.03558	0.485847
1.08783	2046.13	961.949		1.03458	0.486389
1.09005	2046.6	961.933		1.03482	0.486381
1.09228	2045.05	962.127		1.03404	0.486479
1.0945	2044.06	962.837		1.03354	0.486838
1.09672	2044.55	962.832		1.03378	0.486835
1.09895	2045.73	962.673		1.03438	0.486755
1.10117	2044.68	962.426		1.03385	0.48663
1.10339	2044.6	962.286		1.03381	0.486559
1.10562	2043.88	962.954		1.03344	0.486897
1.10786	2046.65	963.46		1.03485	0.487153
1.11008	2049.22	963.437		1.03615	0.487141
1.1123	2047.11	963.753		1.03508	0.487301
1.11453	2042.92	964.004		1.03296	0.487428
1.11675	2040	964.257		1.03148	0.487556
1.11897	2041.31	964.183		1.03214	0.487519
1.12119	2041.46	963.701		1.03222	0.487275
1.12341	2041.49	963.874		1.03223	0.487362
1.12563	2040.06	964.143		1.03151	0.487498
1.12786	2040.21	964.714		1.03159	0.487787
1.13008	2040.96	965.15		1.03196	0.488007
1.1323	2040.54	965.137		1.03176	0.488
1.13453	2039.23	964.998		1.03109	0.48793
1.13675	2038.2	965.227		1.03057	0.488046
1.13898	2040.71	965.904		1.03184	0.488389
1.1412	2042.41	967.146		1.0327	0.489016
1.14342	2042.94	968.242		1.03297	0.489571
1.14565	2043.92	969.244		1.03346	0.490078
1.14787	2044.88	970.178		1.03395	0.49055
1.15009	2044.07	970.709		1.03354	0.490818
1.15231	2046.34	971.511		1.03469	0.491224
1.15454	2043.48	972.426		1.03324	0.491686
1.15676	2041.54	973.102		1.03226	0.492028
1.15898	2040.83	973.923		1.0319	0.492443
1.16121	2040.68	974.495		1.03182	0.492732
1.16343	2040.2	975.305		1.03158	0.493142
1.16565	2040.41	976.043		1.03169	0.493515
1.16787	2045.58	976.969		1.03431	0.493983
1.1701	2045.97	978.119		1.0345	0.494565
1.17231	2043.71	979.843		1.03336	0.495436
1.17454	2043.5	980.969		1.03325	0.496006
1.17676	2044.33	981.786		1.03367	0.496419
1.17898	2043.85	982.503		1.03343	0.496781
1.18121	2039.61	983.421		1.03128	0.497246
1.18343	2040.2	984.389		1.03158	0.497735
1.18566	2039.33	985.177		1.03114	0.498134
1.18788	2037.27	986.457		1.0301	0.498781
1.19011	2037.86	986.718		1.0304	0.498913
1.19233	2038.55	987.338		1.03075	0.499226
1.19455	2036.98	987.565		1.02995	0.499341
1.19678	2034.75	988.687		1.02883	0.499908
1.19901	2032.76	989.82		1.02782	0.500481
1.20123	2032.36	990.522		1.02762	0.500836
1.20347	2031.25	990.546		1.02706	0.500848
1.20569	2031.66	991.726		1.02727	0.501445
1.20792	2031.34	993.195		1.0271	0.502188
1.21015	2032.09	994.061		1.02748	0.502625
1.21237	2031.15	995.359		1.02701	0.503282
1.21459	2031.27	996.544		1.02707	0.503881
1.21681	2032.43	997.398		1.02766	0.504313
1.21904	2033.1	998.339		1.02799	0.504789
1.22126	2033.2	999.257		1.02804	0.505253
1.22348	2035.29	999.658		1.0291	0.505456
1.2257	2037.91	1000.29		1.03042	0.505777
1.22793	2038.65	1000.77		1.0308	0.506016
1.23015	2038.55	1001.88		1.03075	0.506581
1.23238	2039.2	1003.14		1.03108	0.507218
1.23461	2040.39	1004.46		1.03168	0.507886
1.23685	2041.55	1005.49		1.03226	0.508404
1.23907	2041.97	1007.06		1.03248	0.509196
1.24129	2042.23	1008.24		1.03261	0.509794
1.24352	2042.6	1008.99		1.03279	0.510175
1.24574	2042.14	1009.19		1.03256	0.510277
1.24796	2040.87	1010.12		1.03192	0.510743
1.25019	2043	1010.72		1.033	0.51105
1.25241	2043.66	1011.26		1.03333	0.511323
1.25463	2043.59	1011.6		1.0333	0.511493
1.25686	2043.41	1011.95		1.0332	0.511672
1.25908	2042.75	1012.49		1.03287	0.511946
1.26131	2044.16	1012.84		1.03358	0.512121
1.26355	2044.35	1013.79		1.03368	0.512599
1.26577	2042.57	1014.65		1.03278	0.513036
1.268	2042.52	1014.75		1.03275	0.513088
1.27022	2043.64	1015.47		1.03332	0.513453
1.27245	2043.44	1016.52		1.03322	0.513983
1.27467	2047.29	1018.05		1.03517	0.514755
1.27689	2047.86	1019.75		1.03545	0.515612
1.27911	2046	1020.67		1.03452	0.516078
1.28134	2045.31	1021.92		1.03417	0.516713
1.28356	2044.78	1023.27		1.0339	0.517393
1.28578	2047.52	1023.94		1.03528	0.517731
1.28801	2049.44	1025.35		1.03626	0.518444
1.29023	2051.13	1026.92		1.03711	0.51924
1.29245	2049.61	1028.39		1.03634	0.519986
1.29468	2050.22	1029.82		1.03665	0.520706
1.29691	2049.71	1030.62		1.03639	0.521112
1.29914	2050.07	1032.33		1.03658	0.521974
1.30136	2049.66	1033.56		1.03637	0.522597
1.30358	2050.52	1034.76		1.0368	0.523204
1.30581	2050.67	1036.28		1.03688	0.523971
1.30804	2049.26	1038.48		1.03616	0.525083
1.31026	2048.9	1040.25		1.03598	0.525978
1.31248	2051.53	1042.34		1.03731	0.527036
1.31471	2052.48	1044.36		1.03779	0.528058
1.31693	2050.55	1046.48		1.03681	0.52913
1.31915	2050.2	1048.26		1.03664	0.530028
1.32138	2050.6	1049.76		1.03684	0.53079
1.3236	2050.86	1051.4		1.03697	0.531616
1.32582	2050.27	1052.38		1.03668	0.532114
1.32805	2047.73	1053.69		1.03539	0.532773
1.33029	2046.58	1054.52		1.03481	0.533195
1.33251	2044.77	1055.94		1.0339	0.533914
1.33473	2044.75	1056.91		1.03388	0.534405
1.33696	2044.74	1057.59		1.03388	0.534749
1.33918	2042.38	1058.32		1.03269	0.535116
1.3414	2042.05	1058.01		1.03252	0.534958
1.34363	2043.14	1057.89		1.03307	0.5349
1.34585	2042.71	1058.95		1.03285	0.535436
1.34808	2040.56	1060.78		1.03177	0.536358
1.3503	2039.47	1062.08		1.03122	0.537016
1.35253	2039.23	1063.62		1.03109	0.537795
1.35475	2037.67	1064.4		1.0303	0.538192
1.35697	2033.62	1064.76		1.02826	0.538375
1.35919	2032.71	1065.67		1.0278	0.538833
1.36142	2032.25	1066.97		1.02756	0.539489
1.36364	2032.7	1067.91		1.02779	0.539968
1.36586	2034.22	1068.72		1.02856	0.540376
1.36809	2034.14	1069.83		1.02852	0.540937
1.37031	2034.73	1071.54		1.02882	0.541803
1.37253	2034.93	1072.58		1.02892	0.542329
1.37475	2035.78	1073.39		1.02935	0.542739
1.37697	2035.71	1074.88		1.02931	0.543489
1.3792	2032.75	1076.94		1.02782	0.544533
1.38142	2033.46	1078.73		1.02818	0.545437
1.38364	2033.27	1080.31		1.02808	0.546235
1.38586	2033.44	1081.66		1.02816	0.546919
1.3881	2034.56	1082.73		1.02873	0.547457
1.39033	2035.76	1083.35		1.02934	0.547774
1.39255	2036.29	1084.82		1.02961	0.548517
1.39477	2036.51	1085.77		1.02972	0.548996
1.39699	2033.54	1086.8		1.02821	0.549516
1.39921	2032.82	1087.52		1.02785	0.549882
1.40143	2033.58	1088.98		1.02824	0.55062
1.40366	2036.35	1090.57		1.02964	0.551424
1.40588	2033.53	1091.72		1.02821	0.552005
1.4081	2030.3	1093.25		1.02658	0.552776
1.41032	2028.96	1094.34		1.0259	0.553328
1.41254	2030.64	1095.91		1.02675	0.554125
1.41476	2031.78	1096.92		1.02732	0.554634
1.417	2029.1	1098.58		1.02597	0.555473
1.41923	2029.18	1099.86		1.02601	0.556121
1.42146	2027.31	1101.36		1.02507	0.55688
1.4237	2027.93	1102.38		1.02538	0.557396
1.42592	2026.72	1103.55		1.02477	0.557988
1.42815	2025.13	1104.23		1.02396	0.55833
1.43037	2022.53	1104.86		1.02265	0.558651
1.43259	2019.55	1106.17		1.02114	0.559311
1.43481	2016.29	1107.64		1.01949	0.560055
1.43703	2014.95	1108.89		1.01882	0.560688
1.43926	2013.36	1110.71		1.01801	0.561609
1.44148	2011.35	1112.72		1.01699	0.562624
1.44371	2009.35	1114.99		1.01599	0.563772
1.44593	2004.64	1117.23		1.0136	0.564903
1.44816	2002.48	1119.1		1.01251	0.56585
1.45038	2001.85	1119.9		1.01219	0.566254
1.45262	2001.77	1121.61		1.01215	0.567118
1.45484	2002.93	1124.13		1.01274	0.568391
1.45707	2002.44	1125.93		1.01249	0.569305
1.4593	2001.55	1127.06		1.01204	0.569871
1.46152	2001.73	1128.31		1.01213	0.570507
1.46374	2000.69	1130.46		1.0116	0.571595
1.46596	1998.84	1131.96		1.01067	0.572354
1.46818	1997.56	1133.42		1.01002	0.573089
1.4704	1998.42	1134.95		1.01046	0.573861
1.47263	2000.28	1136.2		1.0114	0.574493
1.47485	1999.36	1137.32		1.01093	0.575063
1.47707	1998.61	1138.68		1.01055	0.575746
1.4793	1998.1	1140.42		1.0103	0.576629
1.48152	1995.5	1141.99		1.00898	0.577424
1.48375	1993.32	1143.73		1.00788	0.5783
1.48598	1993.14	1144.74		1.00779	0.578815
1.48821	1992.21	1145.56		1.00732	0.579228
1.49043	1991.93	1146.3		1.00718	0.579602
1.49265	1995.67	1146.89		1.00907	0.579902
1.49487	1995.29	1147.4		1.00888	0.580157
1.4971	1993.28	1148.75		1.00786	0.580838
1.49932	1994.29	1151.04		1.00837	0.582
1.50154	1991.98	1152.27		1.0072	0.582623
1.50377	1992.7	1153.75		1.00756	0.583371
1.50599	1990.26	1155.15		1.00633	0.584076
1.50821	1992.67	1156.48		1.00755	0.584749
1.51044	1993.23	1157.68		1.00784	0.585356
1.51266	1993.2	1160.72		1.00782	0.586892
1.51489	1995.62	1162.77		1.00904	0.587927
1.51711	1996.75	1164.56		1.00962	0.588835
1.51934	1997.54	1165.73		1.01001	0.589427
1.52156	1998.15	1167.32		1.01032	0.59023
1.52378	1997.83	1169.43		1.01016	0.591297
1.52601	1998.17	1170.65		1.01033	0.591913
1.52823	1997.45	1171.32		1.00997	0.592253
1.53045	1996.53	1172.26		1.0095	0.592728
1.53267	1996.59	1173.38		1.00954	0.593297
1.53489	1995.44	1174.99		1.00895	0.594107
1.53711	1995.01	1175.28		1.00873	0.594255
1.53934	1992.25	1176.84		1.00734	0.595042
1.54156	1993.28	1178.24		1.00786	0.595754
1.54379	1989.78	1178.99		1.00609	0.596132
1.54601	1987.26	1179.08		1.00481	0.596179
1.54824	1987.52	1179.65		1.00495	0.596462
1.55046	1985.73	1180.83		1.00404	0.59706
1.55268	1986.06	1181.68		1.00421	0.597492
1.5549	1983.99	1182.15		1.00316	0.597728
1.55713	1981.16	1183.37		1.00173	0.598347
1.55935	1980.77	1185		1.00154	0.599171
1.56157	1981.9	1186.38		1.00211	0.599868
1.5638	1985.5	1188.28		1.00392	0.600829
1.56602	1987.58	1190.47		1.00498	0.601937
1.56824	1988.16	1192.46		1.00527	0.602941
1.57046	1990.34	1194.05		1.00637	0.603744
1.57268	1988.76	1196.81		1.00557	0.605139
1.57492	1991.27	1199.36		1.00684	0.606431
1.57714	1992.59	1202.52		1.00751	0.608029
1.57936	1993.24	1205.17		1.00784	0.609366
1.58159	1991.55	1207.59		1.00698	0.610591
1.58381	1991.09	1208.48		1.00675	0.611041
1.58604	1991.18	1210.92		1.0068	0.612274
1.58827	1990.96	1213.15		1.00669	0.613404
1.59049	1990.8	1214.44		1.0066	0.614056
1.59271	1990.65	1215.61		1.00653	0.614644
1.59493	1991.22	1216.58		1.00682	0.615136
1.59715	1990.97	1218.03		1.00669	0.615873
1.59938	1993.69	1220.48		1.00806	0.61711
1.6016	1995.75	1222.57		1.00911	0.618165
1.60383	1996.38	1224.87		1.00942	0.619331
1.60606	1997.42	1227.29		1.00995	0.620554
1.60829	1998.33	1228.51		1.01041	0.621168
1.61052	1998.52	1230.04		1.01051	0.621943
1.61274	1998.39	1231.93		1.01044	0.622901
1.61498	1997.84	1233.36		1.01016	0.623624
1.61721	1993.52	1234.51		1.00798	0.624203
1.61943	1989.15	1236.22		1.00577	0.62507
1.62165	1986.3	1237.47		1.00433	0.625699
1.62387	1984.33	1238.4		1.00334	0.626168
1.6261	1984.02	1239.54		1.00318	0.626745
1.62833	1983.54	1241.28		1.00293	0.627625
1.63056	1984.12	1244.23		1.00323	0.629118
1.63278	1983.13	1247.08		1.00273	0.630559
1.63501	1983.86	1249.96		1.00309	0.632018
1.63724	1985.9	1253.83		1.00413	0.633971
1.63947	1985.67	1257.49		1.00401	0.635824
1.64171	1985.48	1261.14		1.00392	0.637668
1.64394	1983.58	1263.01		1.00296	0.638611
1.64616	1982.66	1264.58		1.00249	0.639405
1.64838	1979.71	1264.97		1.001	0.639603
1.6506	1977.19	1266.61		0.999724	0.640434
1.65283	1975.78	1267.59		0.999012	0.640931
1.65505	1971.12	1270.86		0.996654	0.642584
1.65727	1968.7	1273.88		0.995431	0.644108
1.65949	1968.69	1276.68		0.995425	0.645525
1.66172	1971.26	1278.68		0.996723	0.646538
1.66394	1968.2	1281.81		0.99518	0.648117
1.66617	1969.4	1285.05		0.995786	0.649756
1.66839	1972.99	1288.25		0.997599	0.651377
1.67062	1973.27	1291.46		0.99774	0.652998
1.67285	1972.83	1293.63		0.997517	0.654096
1.67507	1974.05	1295.38		0.998137	0.654983
1.67729	1978.28	1296.4		1.00027	0.655496
1.67952	1981.65	1299.01		1.00198	0.656816
1.68174	1983.49	1302.22		1.00291	0.658437
1.68397	1983.51	1305.93		1.00292	0.660314
1.68619	1982.8	1307.93		1.00256	0.661328
1.68841	1982.14	1309.08		1.00223	0.661909
1.69063	1982.2	1312.42		1.00225	0.663599
1.69286	1982.3	1316.23		1.00231	0.665526
1.69508	1981.51	1318.43		1.00191	0.666638
1.69731	1981.94	1320.51		1.00212	0.667685
1.69954	1981.55	1322.56		1.00193	0.668726
1.70177	1980.34	1323.55		1.00132	0.669225
1.70399	1980.27	1325.71		1.00128	0.670318
1.70622	1981.58	1327.72		1.00195	0.671334
1.70844	1983.58	1330.44		1.00296	0.672708
1.71066	1985.05	1334.04		1.0037	0.674528
1.71288	1985.74	1338.04		1.00405	0.676551
1.71511	1987.12	1341.25		1.00474	0.678172
1.71733	1986.27	1343.47		1.00432	0.679295
1.71955	1986.38	1346.57		1.00437	0.680865
1.72177	1985.01	1347.03		1.00368	0.681096
1.72399	1984.41	1348.44		1.00338	0.681808
1.72622	1985.47	1351.07		1.00391	0.683137
1.72844	1982.03	1353.94		1.00217	0.68459
1.73066	1981.17	1356.8		1.00174	0.686036
1.73289	1982.71	1358.87		1.00251	0.687083
1.73512	1983.38	1362.89		1.00285	0.689115
1.73734	1983.97	1364.85		1.00315	0.690106
1.73957	1982.88	1366.67		1.0026	0.691025
1.74179	1984.76	1369.45		1.00355	0.692431
1.74402	1986.22	1371.66		1.00429	0.693549
1.74624	1987.67	1372.75		1.00502	0.694099
1.74846	1988.65	1373.97		1.00552	0.694719
1.75069	1990.29	1374.87		1.00635	0.695175
1.75291	1991.7	1377.54		1.00706	0.696525
1.75513	1994.49	1379.9		1.00847	0.697714
1.75736	1994.98	1383.12		1.00872	0.699346
1.75958	1995.29	1387.36		1.00887	0.70149
1.7618	1999.41	1391.05		1.01096	0.703356
1.76402	2000.87	1394.14		1.01169	0.704919
1.76625	2002.37	1397.4		1.01245	0.706564
1.76848	2003.93	1400.02		1.01324	0.707889
1.7707	2004.58	1402.24		1.01357	0.709011
1.77293	2003.22	1404.13		1.01288	0.709966
1.77515	2004.75	1405.38		1.01366	0.710599
1.77737	2004.79	1407.73		1.01368	0.711786
1.77959	2004.06	1409.87		1.01331	0.71287
1.78181	2003.75	1411.9		1.01315	0.713898
1.78403	2004.15	1415.05		1.01335	0.715487
1.78626	2004.47	1417.76		1.01352	0.716858
1.78849	2006.98	1419.19		1.01479	0.717583
1.79071	2007.93	1422.06		1.01527	0.719034
1.79293	2007.96	1422.79		1.01528	0.719405
1.79516	2007.77	1425.21		1.01519	0.720626
1.79739	2006.29	1427.3		1.01444	0.721684
1.79962	2004.38	1428.46		1.01347	0.72227
1.80185	2003.71	1430.03		1.01313	0.723064
1.80408	2006.95	1431.3		1.01477	0.723708
1.8063	2010.62	1433.73		1.01663	0.724937
1.80853	2011.16	1435		1.0169	0.725578
1.81075	2008.8	1437.51		1.0157	0.726846
1.81298	2005.43	1440.23		1.014	0.728219
1.8152	2002.35	1443.04		1.01244	0.729642
1.81742	2003.66	1446.28		1.01311	0.73128
1.81965	1999.93	1448.55		1.01122	0.73243
1.82187	1999.87	1451.36		1.01119	0.733851
1.8241	1999.74	1453.22		1.01113	0.734789
1.82632	1998.35	1454.66		1.01042	0.735515
1.82854	1997.15	1457.87		1.00981	0.73714
1.83077	1991.87	1459.87		1.00715	0.738153
1.83299	1991.42	1461.24		1.00692	0.738843
1.83521	1985.82	1463.81		1.00409	0.740141
1.83744	1984.21	1467.14		1.00327	0.741827
1.83966	1984.13	1468.68		1.00323	0.742606
1.84189	1983.86	1469.62		1.0031	0.743082
1.84411	1984.08	1471.13		1.00321	0.743845
1.84633	1986.34	1472.94		1.00435	0.744759
1.84856	1987.1	1473.88		1.00474	0.745238
1.85078	1988.41	1475.18		1.00539	0.745894
1.85301	1989.67	1476.58		1.00603	0.7466
1.85523	1988.85	1479.52		1.00562	0.748089
1.85746	1989.74	1481.13		1.00607	0.748904
1.85969	1986.86	1482.32		1.00461	0.749504
1.86191	1986.8	1484.42		1.00458	0.750566
1.86414	1988.23	1487.7		1.0053	0.752224
1.86636	1989.21	1489.62		1.0058	0.753197
1.86859	1991.6	1492.44		1.00701	0.754622
1.87081	1990.31	1494.72		1.00636	0.755772
1.87303	1992.26	1494.86		1.00734	0.755843
1.87525	1988.78	1496.1		1.00558	0.756468
1.87747	1985.5	1497.43		1.00393	0.757145
1.87969	1985.6	1497.68		1.00397	0.757268
1.88192	1986	1500.22		1.00418	0.758552
1.88415	1985.44	1502.52		1.0039	0.759715
1.88637	1985.11	1504.85		1.00373	0.760893
1.8886	1983.51	1507.86		1.00292	0.762418
1.89082	1978.77	1509.39		1.00052	0.76319
1.89305	1975.74	1509.04		0.998989	0.763012
1.89527	1976.03	1511.85		0.999135	0.764433
1.89749	1973.87	1515.19		0.998043	0.766124
1.89971	1974.27	1518.4		0.998246	0.767744
1.90194	1971.03	1520.72		0.996611	0.768918
1.90416	1972.63	1523.28		0.997419	0.770216
1.90638	1972.64	1526.23		0.997423	0.771703
1.9086	1971.63	1528.85		0.996911	0.773032
1.91083	1970.76	1529.69		0.99647	0.773455
1.91304	1971.61	1532.5		0.996903	0.774875
1.91526	1971.71	1534.89		0.996955	0.776085
1.91748	1971.07	1536.77		0.996629	0.777035
1.91971	1973.85	1538.33		0.998035	0.777826
1.92193	1973.22	1540.27		0.997717	0.778803
1.92416	1971.11	1539.92		0.996649	0.778627
1.92638	1970.44	1541.03		0.996312	0.77919
1.9286	1972.15	1542.62		0.997173	0.779993
1.93083	1972.05	1545.79		0.997126	0.781595
1.93305	1970.75	1547.41		0.996469	0.782414
1.93527	1971.45	1549.17		0.996819	0.783305
1.93749	1970.29	1551.86		0.996237	0.784664
1.93971	1971.83	1553.02		0.997015	0.785253
1.94193	1973.48	1555.02		0.997847	0.786262
1.94416	1975.25	1557.73		0.998743	0.787634
1.94638	1975.02	1557.19		0.998624	0.787362
1.9486	1979.8	1557.65		1.00104	0.787594
1.95084	1980.66	1558.61		1.00148	0.788075
1.95306	1978.8	1562.21		1.00054	0.789897
1.95528	1981.33	1563.32		1.00182	0.790461
1.95752	1984.64	1563.59		1.00349	0.790595
1.95975	1986.17	1565.79		1.00426	0.791706
1.96197	1984.17	1568.05		1.00325	0.792849
1.96419	1984.45	1569.01		1.00339	0.793334
1.96642	1987.69	1568.43		1.00503	0.793045
1.96864	1987.29	1571.14		1.00483	0.794413
1.97086	1984.91	1572.27		1.00363	0.794984
1.97308	1982.69	1572.38		1.0025	0.795039
1.9753	1982.9	1572.62		1.00261	0.795164
1.97752	1981.99	1572.43		1.00215	0.795066
1.97974	1981.48	1574.15		1.00189	0.795936
1.98197	1982.42	1575.42		1.00237	0.796579
1.98419	1984.41	1575.84		1.00338	0.796787
1.98641	1985.89	1578.21		1.00412	0.797987
1.98864	1986.4	1580.96		1.00438	0.799376
1.99087	1988.97	1583.39		1.00568	0.800608
1.99309	1990.56	1584.92		1.00648	0.801379
1.99531	1989.44	1585.31		1.00592	0.801576
1.99753	1989.19	1588.49		1.00579	0.803187
1.99975	1989.06	1589.83		1.00573	0.803863
AVERAGE	1977.74
