# Supplementary material for: Plakoglobin transmits tension across VE-cadherin for vascular leak formation and leukocyte diapedesis
Source: EMBO J. 2026 Mar 11;45(7):2210–38. doi: 10.1038/s44318-026-00732-0 (PMC13043941; doi:10.1038/s44318-026-00732-0)
Supplement: Supplementary file 4 — Source data Fig. 3 [file 44318_2026_732_MOESM4_ESM.zip › Figure 3/3B/Numerical data 3B.xlsx]

## Sheet: Sheet1
Electrical resistance measurements (ECIS)
	siRNA: β-catenin
	Resistance (ohm)			Normalized resistance
Time (hours)	Untreated	Thrombin		Untreated	Thrombin
4.5e-05	1033.62	1079.54		0.957083	0.999605
0.002268	1034.4	1080.48		0.957803	1.00047
0.004489	1033.68	1081.55		0.957139	1.00147
0.006731	1033.17	1081.92		0.956665	1.00181
0.00895	1033.71	1081.1		0.957169	1.00105
0.011172	1035.04	1081.96		0.958398	1.00185
0.013395	1035.08	1080.71		0.958439	1.00069
0.015617	1035.56	1079.86		0.958878	0.999894
0.017838	1034.62	1078.13		0.958008	0.998296
0.02006	1034.68	1077.32		0.958064	0.997548
0.022289	1034.01	1076.09		0.95744	0.996404
0.024513	1034.58	1075.4		0.957975	0.995767
0.026733	1034.66	1075.18		0.958047	0.995567
0.028956	1033.89	1074		0.957332	0.994475
0.03118	1033.82	1073.27		0.957268	0.993801
0.033402	1034.61	1072.52		0.958004	0.9931
0.035625	1035.88	1071.19		0.959177	0.991874
0.037849	1036.34	1072.16		0.959604	0.99277
0.04007	1035.66	1073.65		0.958969	0.994146
0.042293	1035.7	1073.83		0.959007	0.994318
0.044514	1034.97	1074.2		0.958337	0.994654
0.046739	1034.9	1072.89		0.958266	0.993444
0.048961	1035.95	1072.3		0.959242	0.992901
0.051185	1036.02	1073.17		0.959302	0.993702
0.053409	1034.64	1073.12		0.958025	0.993654
0.055631	1033.28	1072.96		0.956768	0.993506
0.057853	1032.62	1072.67		0.956153	0.99324
0.060077	1031.84	1071.85		0.955431	0.992478
0.062299	1032.54	1071.65		0.956084	0.992299
0.064522	1032.36	1072.77		0.955914	0.993336
0.066746	1032.23	1072.41		0.955792	0.993002
0.068971	1031.46	1072.29		0.95508	0.992888
0.071194	1029.89	1072.5		0.953632	0.993085
0.073419	1029.88	1071.05		0.953622	0.991744
0.075641	1028.68	1070.44		0.952507	0.991173
0.077863	1030.4	1069.38		0.954099	0.990191
0.080085	1030.36	1067.72		0.954066	0.988657
0.082306	1031.27	1066.62		0.954903	0.987637
0.084528	1030.47	1066.96		0.954166	0.987956
0.08675	1030.49	1068.27		0.954189	0.989171
0.088974	1030.9	1068.38		0.954561	0.989271
0.091196	1030.92	1068.13		0.954579	0.98904
0.093426	1030.61	1066.91		0.954297	0.987904
0.095651	1030.32	1067.97		0.954023	0.988885
0.097874	1030.01	1068.37		0.953744	0.989256
0.100099	1029.01	1067.88		0.952816	0.98881
0.102317	1029.08	1068.5		0.952875	0.989376
0.10454	1029.68	1068.23		0.953431	0.989135
0.106759	1030.09	1068.31		0.953816	0.989201
0.108982	1031.03	1068.75		0.954683	0.989609
0.111209	1032.33	1068.98		0.955891	0.989826
0.11343	1032.47	1067.84		0.956014	0.988765
0.115653	1033.06	1067.2		0.956563	0.988179
0.117873	1033.76	1068.03		0.95721	0.988942
0.120096	1035	1068.27		0.958363	0.98917
0.122318	1034.95	1069.21		0.958316	0.990037
0.12454	1034.92	1068.13		0.958284	0.989039
0.126762	1035.66	1068.51		0.95897	0.989393
0.128988	1036.34	1068.84		0.959601	0.989699
0.131213	1037.19	1069.44		0.960385	0.990249
0.13344	1037.22	1068.96		0.960415	0.989808
0.13567	1037.22	1070.15		0.960419	0.990906
0.137892	1037.91	1069.83		0.961058	0.990613
0.14012	1039.21	1069.76		0.962255	0.990551
0.142343	1038.94	1070.39		0.962011	0.991132
0.144564	1039.51	1070.51		0.962536	0.991243
0.146783	1039	1071.2		0.962064	0.991882
0.149008	1039.88	1069.64		0.962879	0.990439
0.15123	1040.21	1069.15		0.963186	0.989986
0.153454	1041.27	1069.29		0.964163	0.990109
0.155676	1041.64	1068.52		0.964511	0.989402
0.157897	1042.1	1066.37		0.964932	0.987406
0.160124	1043.39	1067.04		0.966129	0.988027
0.162347	1043.71	1067.44		0.966426	0.988399
0.164568	1042.61	1067.35		0.965405	0.988314
0.166792	1042.83	1068.99		0.965609	0.989835
0.16902	1042.96	1070.56		0.965729	0.991284
0.171244	1044.21	1069.71		0.966885	0.9905
0.173488	1045.76	1069.16		0.968327	0.989991
0.175714	1045.31	1068.16		0.96791	0.989064
0.177935	1044.02	1068.57		0.966713	0.989442
0.180156	1042.97	1069.19		0.965739	0.990017
0.18238	1042.76	1070.03		0.965546	0.990796
0.184604	1042.35	1069.56		0.965163	0.990365
0.186826	1041.7	1070.97		0.964565	0.991666
0.189049	1041.86	1071.23		0.964716	0.991911
0.191272	1042.59	1071.93		0.965387	0.992558
0.193495	1042.28	1071.34		0.965102	0.992008
0.19572	1041.24	1070.46		0.964141	0.991196
0.197942	1041.6	1070.49		0.964469	0.991222
0.200163	1041.7	1069.87		0.964566	0.99065
0.202383	1042.75	1068.78		0.96554	0.98964
0.204603	1044.94	1068.09		0.967562	0.989001
0.206824	1044.73	1068.66		0.967369	0.989524
0.20905	1044.95	1068.76		0.967574	0.989616
0.211272	1042.77	1067.67		0.965557	0.988608
0.213497	1040.81	1068.1		0.963744	0.989009
0.21572	1040.87	1069.09		0.963792	0.98993
0.217945	1042.66	1070.25		0.965457	0.991003
0.220171	1043.61	1071.38		0.966336	0.992044
0.222401	1042.56	1072.7		0.965359	0.993269
0.224643	1043.08	1072.76		0.965847	0.993323
0.226865	1042.91	1072.9		0.965688	0.993452
0.229086	1042.79	1072.96		0.965576	0.993511
0.23131	1043.62	1073.83		0.966342	0.99432
0.233532	1044.41	1075.07		0.967073	0.995464
0.235755	1044.17	1075.67		0.966854	0.996017
0.237977	1044.86	1077.16		0.967495	0.997395
0.2402	1045.47	1077.84		0.968054	0.998027
0.242422	1046.08	1078.09		0.968616	0.998258
0.244656	1045.37	1078.19		0.967966	0.998352
0.246877	1046.1	1079.26		0.968641	0.99934
0.249098	1046.05	1079.41		0.968595	0.999481
0.251323	1047.74	1079.66		0.970156	0.999712
0.253545	1048.06	1079.38		0.970455	0.999459
0.255769	1048.65	1079.95		0.971003	0.999987
0.257992	1047	1079.37		0.96947	0.999444
0.260213	1045.45	1079.38		0.968033	0.999457
0.262439	1046.48	1079.34		0.968988	0.999422
0.264664	1046.1	1079.81		0.968643	0.999854
0.266887	1045.7	1080.08		0.968269	1.0001
0.269109	1046.58	1079.05		0.969084	0.999149
0.271333	1046.27	1078.49		0.968798	0.998634
0.273555	1045.53	1078.16		0.968106	0.998321
0.275777	1044.18	1078.56		0.966864	0.998699
0.278003	1043.15	1077.89		0.965911	0.998078
0.280224	1041.29	1076.15		0.964185	0.996463
0.282444	1040.79	1076.6		0.963721	0.996881
0.284669	1040.2	1077.36		0.963176	0.997586
0.286906	1039.51	1076.34		0.962536	0.996638
0.289128	1039.18	1075.9		0.962228	0.99623
0.29135	1038.59	1075.78		0.961682	0.99612
0.293571	1039.18	1076.05		0.962233	0.996374
0.295789	1038.25	1077.22		0.961374	0.997453
0.298015	1037.14	1077.29		0.960341	0.997515
0.300239	1036.37	1076.87		0.959633	0.99713
0.302459	1035.07	1077.34		0.958423	0.997565
0.304683	1034.09	1076.43		0.95752	0.996724
0.306908	1033.37	1076.04		0.956854	0.996366
0.309131	1032.63	1075.55		0.956165	0.995909
0.311356	1032.27	1074.89		0.955829	0.995296
0.313581	1030.08	1074.96		0.953805	0.995364
0.315803	1028.94	1073.96		0.952753	0.99444
0.318025	1027.63	1072.87		0.951534	0.993424
0.320248	1027.57	1072.71		0.951481	0.99328
0.322477	1028.48	1071.81		0.952323	0.992448
0.324699	1028.97	1071.98		0.952777	0.992603
0.326922	1030.32	1070.52		0.954031	0.991254
0.329143	1030.15	1069.75		0.953873	0.990542
0.331367	1030.43	1070.09		0.954133	0.990857
0.333589	1028.71	1069.98		0.952539	0.990751
0.335818	1027.35	1069.75		0.951282	0.990542
0.338044	1026.99	1068.95		0.95094	0.989794
0.340266	1026.56	1067.88		0.950541	0.988804
0.342489	1025.68	1067.72		0.949733	0.988658
0.344709	1026.02	1069.07		0.950049	0.989909
0.346935	1025.77	1070.15		0.949817	0.990904
0.349161	1025.59	1070.05		0.949645	0.990819
0.351385	1024.91	1070.68		0.949017	0.991399
0.353607	1026.08	1071.3		0.950099	0.991969
0.35582	1027.35	1071.68		0.95128	0.992321
0.358041	1029.02	1072.4		0.952827	0.992992
0.360263	1027.84	1073.69		0.951735	0.994183
0.362481	1028.98	1074.93		0.95279	0.99533
0.364703	1028.9	1075.05		0.952712	0.995447
0.366924	1028.09	1075.34		0.951958	0.99571
0.369147	1028.52	1075.09		0.952361	0.995482
0.371376	1027.28	1075.88		0.951216	0.996212
0.373602	1027.2	1077.4		0.951135	0.99762
0.375822	1027.99	1078.3		0.951871	0.99845
0.378051	1029.68	1079.45		0.953435	0.999524
0.380269	1031.96	1079.15		0.955546	0.999245
0.382493	1032.71	1079.11		0.956237	0.999209
0.384721	1033	1079.34		0.956509	0.999417
0.386936	1031.8	1079.95		0.955401	0.999979
0.38916	1031.24	1080.19		0.954882	1.0002
0.391382	1033.12	1080.72		0.956621	1.0007
0.393605	1034.17	1080.99		0.957588	1.00094
0.395829	1034.72	1084.67		0.958103	1.00435
0.398051	1035.03	1086.4		0.958385	1.00595
0.400273	1035.21	1086.04		0.958553	1.00562
0.402493	1035.8	1086.4		0.959098	1.00596
0.404717	1036.47	1086.98		0.959721	1.0065
0.40694	1037.45	1088.37		0.960631	1.00778
0.409164	1038.08	1089.66		0.961211	1.00898
0.411386	1038.8	1088.71		0.961879	1.00809
0.413609	1040.12	1088.09		0.963097	1.00752
0.415831	1040.57	1088.14		0.963523	1.00756
0.418057	1040.4	1088.72		0.963358	1.00811
0.42028	1039.17	1087.87		0.962225	1.00731
0.422502	1038.08	1088.36		0.961216	1.00777
0.424726	1037.59	1088.22		0.960757	1.00764
0.426952	1036.08	1088.6		0.959357	1.00799
0.429179	1037.41	1088.08		0.960591	1.00751
0.431405	1039.35	1087.57		0.962385	1.00704
0.433627	1039.3	1087.75		0.962339	1.0072
0.435851	1040.35	1087.91		0.963314	1.00735
0.438073	1040.64	1088.15		0.963581	1.00757
0.440297	1038.56	1088.23		0.961656	1.00765
0.442519	1038.44	1088.35		0.961543	1.00776
0.444742	1038.85	1088.03		0.961922	1.00746
0.446965	1041.01	1088.82		0.963928	1.0082
0.449188	1041.79	1088.55		0.964647	1.00794
0.451411	1042.33	1089.51		0.965147	1.00884
0.453635	1041.97	1090.06		0.964814	1.00935
0.45586	1042.72	1090.09		0.965509	1.00937
0.45808	1044.3	1089.74		0.966973	1.00905
0.460311	1044.75	1088.83		0.967388	1.0082
0.462533	1044.76	1089.15		0.967401	1.0085
0.464755	1042.96	1089.16		0.965736	1.00851
0.466978	1042.25	1089.98		0.965076	1.00927
0.4692	1042.52	1090.81		0.965321	1.01004
0.471421	1042.02	1090.91		0.964864	1.01013
0.473658	1041.39	1089.59		0.964276	1.00891
0.475881	1040.65	1089.71		0.963592	1.00902
0.478104	1040.49	1090.93		0.963445	1.01015
0.480329	1040.21	1088.67		0.963183	1.00806
0.482551	1039.43	1088.43		0.96246	1.00783
0.484776	1038.29	1088.07		0.96141	1.0075
0.486998	1038.77	1087.37		0.96185	1.00685
0.489218	1037.11	1086.71		0.960315	1.00624
0.491441	1037.47	1087.75		0.960647	1.0072
0.493666	1040.52	1089.27		0.963474	1.00861
0.495887	1040.3	1096.12		0.96327	1.01495
0.498113	1040.2	1060.53		0.963173	0.982001
0.500336	1040.02	975.852		0.963011	0.903593
0.502574	1039.49	888.599		0.962518	0.822801
0.504795	1039.64	835.806		0.962654	0.773917
0.507021	1040.47	806.824		0.963422	0.747081
0.509242	1040.69	791.678		0.963627	0.733056
0.511464	1039.06	786.116		0.962122	0.727906
0.513684	1042.89	787.371		0.965664	0.729068
0.515907	1041.7	793.864		0.964563	0.73508
0.518134	1039.57	803.247		0.962595	0.743769
0.520357	1029.67	813.596		0.953423	0.753352
0.522582	1018.56	822.745		0.943142	0.761823
0.524807	1006.64	829.937		0.932099	0.768482
0.527028	994.944	835.217		0.921271	0.773371
0.529253	983.118	838.222		0.91032	0.776154
0.531472	973.176	839.153		0.901115	0.777016
0.533694	964.279	838.414		0.892876	0.776332
0.535925	958.291	836.193		0.887332	0.774275
0.538146	951.598	832.563		0.881134	0.770914
0.540373	948.175	828.393		0.877965	0.767053
0.542598	946.05	823.549		0.875997	0.762567
0.544822	944.156	818.392		0.874244	0.757792
0.547047	942.688	812.992		0.872884	0.752792
0.54927	942.375	807.275		0.872594	0.747498
0.551494	943.56	801.48		0.873692	0.742132
0.553714	946.525	795.798		0.876437	0.736872
0.555939	951.8	789.889		0.881322	0.731399
0.558162	957.299	783.966		0.886413	0.725915
0.560386	962.59	778.058		0.891313	0.720445
0.562609	967.576	772.216		0.895929	0.715035
0.564833	972.405	766.409		0.900401	0.709658
0.567054	979.418	760.432		0.906895	0.704124
0.569276	986.751	754.506		0.913684	0.698637
0.571502	995.029	748.59		0.92135	0.693159
0.573724	1003.82	742.699		0.929488	0.687704
0.575944	1012.02	736.947		0.937079	0.682378
0.578166	1021.39	731.336		0.945755	0.677182
0.580388	1029.81	725.754		0.953551	0.672013
0.58261	1036.76	719.942		0.959993	0.666632
0.584832	1042.47	714.352		0.965276	0.661456
0.587056	1048.6	708.899		0.970954	0.656406
0.58928	1055.47	703.428		0.977319	0.651341
0.591502	1063.13	698.143		0.984404	0.646447
0.593724	1070.73	693.027		0.991446	0.64171
0.595947	1076.56	688.05		0.996839	0.637102
0.59817	1083.46	683.101		1.00323	0.632519
0.600391	1092.3	678.349		1.01141	0.628119
0.602611	1097.78	673.664		1.01649	0.623781
0.604835	1102.34	669.165		1.02072	0.619615
0.607059	1106.03	664.6		1.02413	0.615388
0.609281	1110.78	660.087		1.02853	0.611209
0.611512	1115.2	655.617		1.03263	0.60707
0.613742	1121.46	651.368		1.03842	0.603136
0.615964	1126.54	647.198		1.04312	0.599275
0.618186	1129.55	643.106		1.04591	0.595486
0.620409	1132.85	639.197		1.04896	0.591866
0.62263	1135.89	635.315		1.05178	0.588271
0.624852	1139.55	631.546		1.05517	0.584781
0.627069	1144.28	627.91		1.05955	0.581415
0.629283	1146.22	624.336		1.06134	0.578106
0.631505	1147.86	620.618		1.06287	0.574663
0.633726	1151.03	617.135		1.0658	0.571438
0.635951	1153.91	613.971		1.06846	0.568508
0.638173	1158.05	610.907		1.0723	0.565671
0.640393	1161.6	607.683		1.07559	0.562686
0.642611	1166.78	604.712		1.08038	0.559935
0.644835	1170.91	601.765		1.08421	0.557206
0.647056	1172.59	598.866		1.08576	0.554521
0.649281	1173.11	596.173		1.08625	0.552028
0.651503	1172.11	593.501		1.08532	0.549553
0.653727	1173.13	590.726		1.08626	0.546984
0.655949	1173.52	588.267		1.08662	0.544707
0.658173	1175.67	585.8		1.08862	0.542423
0.660395	1175.19	583.47		1.08817	0.540265
0.662619	1176.28	581.158		1.08918	0.538124
0.664837	1177.3	578.852		1.09012	0.53599
0.66706	1178.3	576.663		1.09105	0.533962
0.669279	1178.69	574.625		1.09141	0.532075
0.671501	1180.58	572.536		1.09316	0.530141
0.673725	1180.88	570.559		1.09344	0.528311
0.675939	1181.33	568.671		1.09386	0.526562
0.67816	1180.41	566.686		1.093	0.524724
0.680395	1180.47	564.797		1.09306	0.522975
0.682619	1180.84	562.962		1.0934	0.521276
0.684841	1179.09	561.159		1.09179	0.519606
0.687068	1174.79	559.334		1.0878	0.517916
0.689293	1173.66	557.562		1.08676	0.516276
0.691515	1173.8	555.828		1.08689	0.514671
0.693748	1171.87	554.132		1.0851	0.5131
0.69597	1171.21	552.53		1.08449	0.511617
0.698193	1170.63	550.947		1.08395	0.51015
0.700413	1170.52	549.478		1.08385	0.508791
0.702637	1170.08	548.074		1.08344	0.507491
0.704856	1169.55	546.525		1.08295	0.506056
0.707079	1169.06	545.065		1.0825	0.504705
0.709304	1168.45	543.648		1.08193	0.503392
0.711525	1166.73	542.325		1.08033	0.502167
0.713747	1163.88	540.977		1.0777	0.500919
0.715969	1161.04	539.796		1.07507	0.499826
0.718193	1160.71	538.614		1.07476	0.498731
0.720415	1159.76	537.403		1.07388	0.49761
0.722637	1160.9	536.123		1.07494	0.496424
0.724858	1159.4	535.038		1.07355	0.49542
0.72708	1159.1	533.936		1.07327	0.494399
0.729301	1158.08	532.944		1.07233	0.493481
0.731523	1157.38	531.862		1.07168	0.492479
0.733746	1158.11	530.858		1.07235	0.491549
0.735969	1157.94	529.73		1.0722	0.490504
0.738193	1157.27	528.854		1.07157	0.489694
0.740415	1157.22	527.818		1.07153	0.488734
0.742634	1157.67	526.77		1.07194	0.487764
0.744857	1157.91	525.819		1.07217	0.486884
0.747079	1157.45	524.866		1.07174	0.486001
0.749313	1155.26	523.992		1.06972	0.485192
0.751534	1155.8	523.151		1.07022	0.484413
0.753756	1154.07	522.354		1.06862	0.483675
0.755981	1151.81	521.577		1.06652	0.482955
0.758202	1149.4	520.847		1.06429	0.48228
0.760424	1145.09	519.93		1.0603	0.481431
0.762648	1142.55	519.071		1.05795	0.480635
0.764871	1140.89	518.352		1.05641	0.479969
0.767096	1140.15	517.547		1.05572	0.479224
0.76932	1140.62	516.784		1.05616	0.478517
0.771542	1139.86	516.128		1.05545	0.47791
0.773766	1136.88	515.393		1.0527	0.477229
0.775987	1135.43	514.783		1.05136	0.476664
0.778211	1133.86	514.112		1.0499	0.476043
0.780434	1135.23	513.44		1.05117	0.475421
0.782657	1135.7	512.799		1.0516	0.474828
0.784882	1135.82	512.284		1.05172	0.474351
0.787104	1133.67	511.77		1.04973	0.473875
0.789316	1132.73	511.192		1.04885	0.473339
0.791529	1131.57	510.567		1.04778	0.47276
0.793751	1131.01	510.012		1.04726	0.472246
0.795971	1129.24	509.528		1.04562	0.471798
0.798196	1128.02	509.019		1.04449	0.471327
0.800419	1125.88	508.552		1.04251	0.470895
0.802643	1125.39	508.076		1.04205	0.470454
0.804867	1123.16	507.612		1.03999	0.470025
0.807092	1122.05	507.07		1.03896	0.469522
0.809313	1121.31	506.527		1.03828	0.46902
0.811536	1121.18	506.094		1.03816	0.468619
0.813758	1122.36	505.661		1.03925	0.468218
0.815981	1121.3	505.229		1.03827	0.467818
0.818203	1119.88	504.783		1.03695	0.467405
0.820425	1118.62	504.337		1.03579	0.466993
0.822649	1117.29	503.858		1.03456	0.466549
0.82487	1116.21	503.486		1.03356	0.466204
0.827091	1114.26	503.073		1.03176	0.465822
0.829311	1113.02	502.747		1.0306	0.46552
0.831533	1112.55	502.426		1.03017	0.465223
0.833755	1111.38	501.898		1.02908	0.464734
0.835977	1109.91	501.601		1.02772	0.464459
0.838199	1109.59	501.172		1.02743	0.464061
0.840437	1109.05	500.738		1.02693	0.463659
0.842661	1108.14	500.46		1.02609	0.463402
0.844885	1107.67	500.062		1.02565	0.463034
0.847107	1107.92	499.832		1.02588	0.462821
0.849327	1107.75	499.588		1.02572	0.462595
0.851549	1106.71	499.467		1.02476	0.462483
0.853772	1106.38	499.158		1.02445	0.462196
0.855991	1105.62	498.899		1.02375	0.461957
0.858212	1103.44	498.621		1.02174	0.4617
0.860432	1102.72	498.392		1.02107	0.461488
0.862655	1099.98	498.111		1.01853	0.461228
0.864879	1099.22	497.793		1.01783	0.460933
0.867104	1099.16	497.537		1.01777	0.460695
0.869326	1097.53	497.382		1.01626	0.460552
0.871547	1093.9	497.047		1.0129	0.460242
0.873771	1093.11	496.786		1.01217	0.46
0.875994	1092.99	496.545		1.01205	0.459777
0.878219	1090.64	496.328		1.00988	0.459576
0.880443	1089.73	496.118		1.00904	0.459382
0.882665	1088.55	495.874		1.00794	0.459156
0.884888	1087.48	495.694		1.00695	0.458989
0.887109	1087.72	495.506		1.00718	0.458815
0.889332	1086.41	495.341		1.00596	0.458662
0.891557	1085.66	495.176		1.00527	0.45851
0.893779	1085.02	495.028		1.00468	0.458372
0.896001	1086.28	494.86		1.00585	0.458217
0.898223	1087.04	494.725		1.00655	0.458092
0.900448	1088.14	494.591		1.00756	0.457967
0.902671	1089.83	494.502		1.00913	0.457886
0.904896	1088.32	494.318		1.00773	0.457715
0.907119	1089.54	494.166		1.00887	0.457575
0.909341	1089.86	494.06		1.00916	0.457476
0.911563	1092.18	493.877		1.01131	0.457306
0.913784	1089.77	493.711		1.00908	0.457153
0.916011	1088.4	493.62		1.00781	0.457069
0.918233	1087.97	493.472		1.00741	0.456931
0.920455	1086.52	493.321		1.00607	0.456791
0.92268	1083.97	493.231		1.00371	0.456708
0.924902	1082.2	493.048		1.00207	0.456539
0.92713	1083.25	492.89		1.00304	0.456393
0.929356	1083.74	492.706		1.0035	0.456222
0.931581	1081.66	492.48		1.00156	0.456013
0.933804	1080.25	492.345		1.00026	0.455888
0.936023	1078.41	492.245		0.998559	0.455795
0.938244	1076.31	492.077		0.996615	0.45564
0.940464	1077.46	491.942		0.997679	0.455515
0.94269	1076.35	491.857		0.996651	0.455436
0.944912	1074.93	491.656		0.995336	0.45525
0.947135	1074.09	491.598		0.994554	0.455196
0.949359	1071.68	491.37		0.992322	0.454986
0.951582	1070.22	491.232		0.990977	0.454857
0.953804	1068.91	491.065		0.989763	0.454703
0.956028	1068.59	490.988		0.989463	0.454631
0.958249	1069.14	490.807		0.989969	0.454464
0.96047	1069.49	490.747		0.990297	0.454408
0.962693	1069.95	490.628		0.990722	0.454298
0.964922	1071.36	490.567		0.992032	0.454242
0.967143	1071.12	490.449		0.991808	0.454133
0.969365	1071.18	490.452		0.991859	0.454135
0.971589	1072.78	490.319		0.993346	0.454012
0.973814	1073.15	490.257		0.993689	0.453955
0.976041	1072.95	490.214		0.993505	0.453914
0.978261	1073.31	490.109		0.993833	0.453818
0.980484	1073.73	490.019		0.994221	0.453734
0.982707	1074.15	489.96		0.994616	0.45368
0.984929	1073.75	489.947		0.994238	0.453667
0.98715	1071.29	489.856		0.991965	0.453583
0.989376	1071.24	489.754		0.991918	0.453489
0.991598	1072.51	489.803		0.99309	0.453535
0.993819	1072.52	489.728		0.993102	0.453465
0.99604	1073.88	489.729		0.994363	0.453466
0.998264	1073.79	489.719		0.994279	0.453457
1.00048	1076.18	489.756		0.996491	0.453491
1.0027	1077.19	489.728		0.997428	0.453465
1.00493	1077.03	489.667		0.997274	0.453409
1.00715	1074.9	489.688		0.995311	0.453428
1.00938	1074.92	489.566		0.995325	0.453314
1.01162	1076.31	489.628		0.99661	0.453372
1.01384	1080.79	489.616		1.00076	0.453361
1.01607	1081.97	489.555		1.00185	0.453304
1.01829	1080.61	489.634		1.00059	0.453378
1.02053	1079.97	489.635		1	0.453378
1.02275	1079.92	489.699		0.999958	0.453438
1.02497	1080.96	489.748		1.00092	0.453483
1.02719	1081.37	489.716		1.00129	0.453453
1.02941	1081.66	489.796		1.00157	0.453528
1.03164	1081.15	489.811		1.00109	0.453542
1.03386	1080.1	489.83		1.00012	0.453559
1.03608	1079.71	489.829		0.999756	0.453559
1.03831	1080.06	489.817		1.00009	0.453548
1.04053	1081.5	489.804		1.00142	0.453535
1.04275	1082.48	489.818		1.00232	0.453548
1.04498	1081.97	489.804		1.00186	0.453535
1.04721	1082.42	489.823		1.00227	0.453553
1.04943	1083.47	489.777		1.00324	0.45351
1.05165	1084.85	489.871		1.00452	0.453598
1.05388	1085.54	489.95		1.00516	0.45367
1.0561	1085.27	489.954		1.0049	0.453674
1.05832	1085.67	489.985		1.00527	0.453703
1.06054	1086.34	489.989		1.0059	0.453706
1.06276	1085.84	490.023		1.00544	0.453738
1.06498	1086.31	490.027		1.00587	0.453741
1.0672	1087.33	489.967		1.00681	0.453686
1.06942	1086.95	489.983		1.00646	0.453701
1.07165	1087.97	490.029		1.00741	0.453744
1.07387	1088.86	490.017		1.00823	0.453732
1.07609	1089.35	490.111		1.00868	0.45382
1.07831	1089.3	490.173		1.00864	0.453877
1.08054	1091.72	490.189		1.01088	0.453892
1.08277	1092.73	490.221		1.01182	0.453921
1.08499	1094.13	490.379		1.01311	0.454068
1.08722	1095.49	490.525		1.01437	0.454203
1.08944	1096.53	490.741		1.01533	0.454403
1.09166	1096.77	490.822		1.01555	0.454478
1.09389	1096.6	491.024		1.0154	0.454665
1.09611	1095.72	491.134		1.01458	0.454766
1.09833	1095.05	491.197		1.01396	0.454825
1.10056	1094.17	491.428		1.01315	0.455039
1.10278	1094.77	491.65		1.0137	0.455244
1.10501	1094.17	491.714		1.01315	0.455303
1.10723	1096.25	491.854		1.01508	0.455434
1.10945	1095.99	491.97		1.01483	0.455541
1.11167	1093.2	492.188		1.01225	0.455743
1.11389	1091.76	492.312		1.01092	0.455857
1.11612	1092.76	492.439		1.01185	0.455975
1.11834	1093.86	492.535		1.01286	0.456064
1.12056	1094.22	492.71		1.0132	0.456226
1.12278	1093.95	492.744		1.01295	0.456257
1.12501	1093.95	492.916		1.01295	0.456416
1.12723	1095.52	493.04		1.0144	0.456531
1.12945	1096.23	493.196		1.01506	0.456676
1.13168	1097.52	493.275		1.01625	0.456749
1.1339	1099.03	493.463		1.01765	0.456924
1.13612	1099.94	493.544		1.01849	0.456998
1.13834	1101.92	493.685		1.02033	0.457129
1.14056	1105.14	493.826		1.02331	0.45726
1.14279	1107.96	493.916		1.02592	0.457343
1.14501	1108.41	494.087		1.02633	0.457501
1.14723	1110.72	494.106		1.02848	0.457518
1.14946	1113.01	494.277		1.0306	0.457677
1.15168	1113.24	494.28		1.03081	0.45768
1.1539	1112.64	494.377		1.03025	0.45777
1.15612	1113.28	494.499		1.03085	0.457882
1.15835	1112.72	494.593		1.03032	0.45797
1.16057	1111.95	494.624		1.02961	0.457999
1.16279	1112.32	494.844		1.02995	0.458202
1.16501	1111.45	495.016		1.02915	0.458361
1.16723	1112.67	495.079		1.03028	0.45842
1.16946	1113.03	495.224		1.03062	0.458554
1.17168	1110.9	495.354		1.02864	0.458674
1.1739	1111.26	495.558		1.02897	0.458863
1.17612	1110.85	495.805		1.02859	0.459092
1.17835	1112.39	495.932		1.03002	0.45921
1.18057	1112.89	496.045		1.03048	0.459314
1.18279	1111.09	496.137		1.02882	0.459399
1.18502	1110.41	496.337		1.02819	0.459585
1.18724	1109.57	496.386		1.02741	0.45963
1.18946	1110.14	496.556		1.02793	0.459788
1.19168	1109.88	496.714		1.0277	0.459934
1.19391	1109.7	496.937		1.02753	0.46014
1.19613	1110.08	497.047		1.02789	0.460242
1.19836	1108.5	497.206		1.02642	0.460389
1.20058	1108.74	497.409		1.02664	0.460577
1.2028	1108.92	497.612		1.02681	0.460765
1.20502	1110.9	497.722		1.02864	0.460867
1.20725	1110.65	497.893		1.02841	0.461025
1.20947	1108.92	498.244		1.02681	0.46135
1.21169	1108.43	498.447		1.02635	0.461538
1.21392	1107.65	498.652		1.02563	0.461728
1.21614	1106.98	498.838		1.02501	0.461901
1.21836	1108.44	499.012		1.02636	0.462062
1.22059	1107.68	499.326		1.02566	0.462352
1.22281	1106.76	499.466		1.0248	0.462482
1.22503	1104.9	499.703		1.02308	0.462701
1.22725	1102.31	499.859		1.02068	0.462846
1.22948	1103.05	500.128		1.02137	0.463095
1.23169	1103.76	500.38		1.02203	0.463328
1.23392	1103.4	500.647		1.0217	0.463576
1.23614	1104.36	500.853		1.02259	0.463766
1.23836	1104.68	501.071		1.02288	0.463968
1.24058	1104.25	501.243		1.02248	0.464128
1.2428	1102.02	501.617		1.02042	0.464474
1.24502	1100.95	501.836		1.01943	0.464677
1.24725	1101.28	502.026		1.01974	0.464852
1.24947	1102.05	502.295		1.02044	0.465101
1.25169	1101.05	502.501		1.01952	0.465292
1.25391	1100.71	502.723		1.01921	0.465498
1.25614	1103.22	502.865		1.02153	0.465629
1.25836	1100.99	503.13		1.01946	0.465875
1.26058	1100.15	503.305		1.01868	0.466036
1.2628	1097.99	503.563		1.01668	0.466275
1.26502	1097.94	503.813		1.01664	0.466507
1.26725	1098.88	504.017		1.01751	0.466695
1.26947	1099.05	504.202		1.01767	0.466867
1.27169	1098.36	504.473		1.01703	0.467118
1.27391	1098.38	504.756		1.01705	0.46738
1.27614	1099.49	505.021		1.01807	0.467625
1.27835	1100.29	505.195		1.01881	0.467787
1.28057	1100.93	505.45		1.01941	0.468022
1.2828	1099.44	505.716		1.01803	0.468269
1.28502	1099.63	506.016		1.01821	0.468547
1.28724	1099.27	506.205		1.01787	0.468722
1.28946	1098.99	506.473		1.01762	0.46897
1.29168	1099.07	506.757		1.01768	0.469233
1.2939	1099.06	506.992		1.01768	0.469451
1.29613	1100.48	507.262		1.01899	0.4697
1.29835	1100.45	507.418		1.01897	0.469845
1.30058	1099.78	507.607		1.01834	0.47002
1.3028	1098.27	507.666		1.01694	0.470075
1.30502	1098.11	508.017		1.0168	0.4704
1.30724	1097.83	508.332		1.01654	0.470691
1.30946	1097.98	508.601		1.01667	0.47094
1.31169	1095.65	508.808		1.01452	0.471132
1.31392	1092.71	509.073		1.01179	0.471378
1.31614	1092.8	509.325		1.01188	0.47161
1.31836	1092.7	509.592		1.01179	0.471858
1.32058	1091.79	509.986		1.01095	0.472223
1.32281	1092.75	510.272		1.01184	0.472488
1.32503	1092.69	510.588		1.01178	0.47278
1.32725	1092.66	510.858		1.01175	0.47303
1.32947	1091.48	511.282		1.01066	0.473423
1.3317	1088.27	511.472		1.00768	0.473599
1.33393	1089.79	511.789		1.00909	0.473892
1.33615	1093.96	512.163		1.01295	0.474238
1.33838	1096.31	512.55		1.01513	0.474597
1.34061	1096.42	512.861		1.01524	0.474885
1.34283	1097.12	513.201		1.01588	0.4752
1.34505	1098.34	513.543		1.01701	0.475517
1.34728	1098.46	513.839		1.01712	0.475791
1.3495	1098.7	514.134		1.01735	0.476063
1.35172	1097.35	514.477		1.01609	0.476381
1.35394	1096.59	514.807		1.01539	0.476687
1.35616	1097.85	515.008		1.01655	0.476873
1.35839	1098.07	515.397		1.01676	0.477234
1.36061	1098.84	515.63		1.01748	0.477449
1.36283	1096.47	515.956		1.01528	0.477751
1.36505	1096.72	516.237		1.01551	0.478011
1.36728	1097.96	516.423		1.01666	0.478183
1.36951	1097.49	516.718		1.01623	0.478457
1.37173	1094.39	516.984		1.01336	0.478703
1.37396	1093.98	517.219		1.01297	0.47892
1.37618	1092.6	517.673		1.01169	0.479341
1.37841	1093.11	518.015		1.01217	0.479657
1.38063	1093.85	518.374		1.01285	0.47999
1.38285	1094.47	518.669		1.01343	0.480263
1.38508	1095.17	519.031		1.01408	0.480598
1.3873	1095.19	519.392		1.01409	0.480932
1.38952	1094.2	519.783		1.01317	0.481295
1.39174	1094.87	520.173		1.0138	0.481655
1.39396	1092.98	520.488		1.01205	0.481947
1.39618	1091.71	520.832		1.01088	0.482266
1.3984	1091.88	521.18		1.01103	0.482588
1.40063	1091.69	521.586		1.01085	0.482964
1.40285	1090.69	521.792		1.00992	0.483155
1.40507	1090.92	522.105		1.01014	0.483444
1.40729	1091.14	522.327		1.01034	0.48365
1.40952	1091.19	522.514		1.01039	0.483823
1.41174	1088.43	522.78		1.00783	0.484069
1.41396	1087.55	522.984		1.00702	0.484258
1.41619	1088.4	523.252		1.00781	0.484506
1.41841	1088.11	523.585		1.00754	0.484815
1.42063	1087.79	523.883		1.00724	0.485091
1.42286	1087	524.18		1.00651	0.485366
1.42509	1086.83	524.43		1.00636	0.485597
1.42731	1085.35	524.572		1.00499	0.485729
1.42953	1086.66	524.794		1.0062	0.485934
1.43176	1086.29	525.141		1.00585	0.486256
1.43398	1084.46	525.441		1.00416	0.486533
1.4362	1084.32	525.756		1.00403	0.486825
1.43843	1082.33	526.132		1.00219	0.487173
1.44065	1082.2	526.273		1.00207	0.487304
1.44287	1084.27	526.492		1.00399	0.487506
1.44509	1084.81	526.68		1.00448	0.487681
1.44731	1083.86	526.931		1.00361	0.487913
1.44954	1082.14	527.088		1.00201	0.488059
1.45176	1080.29	527.328		1.00029	0.488281
1.45398	1079.75	527.595		0.999797	0.488528
1.4562	1078.21	527.846		0.998369	0.48876
1.45842	1078.62	528.103		0.998754	0.488998
1.46064	1077.45	528.54		0.997667	0.489403
1.46287	1077.47	528.841		0.997689	0.489682
1.46509	1078.59	529.171		0.998723	0.489987
1.46731	1079.17	529.489		0.999262	0.490282
1.46954	1079.37	529.692		0.999443	0.49047
1.47176	1079.34	529.977		0.999419	0.490733
1.47399	1081.08	530.278		1.00103	0.491012
1.47621	1080	530.529		1.00003	0.491245
1.47843	1079.64	530.83		0.999696	0.491523
1.48065	1080.04	531.241		1.00007	0.491904
1.48288	1080.97	531.654		1.00093	0.492286
1.4851	1081.25	531.909		1.00118	0.492522
1.48732	1082.93	532.196		1.00274	0.492789
1.48954	1082.36	532.415		1.00221	0.492991
1.49177	1081.13	532.844		1.00107	0.493388
1.49399	1082.01	533.177		1.00189	0.493697
1.49621	1082.72	533.541		1.00255	0.494034
1.49843	1082.42	533.984		1.00227	0.494444
1.50066	1083.14	534.317		1.00293	0.494752
1.50288	1084.39	534.65		1.00409	0.495061
1.5051	1084.87	535.014		1.00454	0.495397
1.50732	1085	535.346		1.00465	0.495705
1.50955	1083.76	535.683		1.00351	0.496017
1.51177	1083.3	536.034		1.00308	0.496342
1.51399	1084.29	536.369		1.004	0.496652
1.51621	1084.63	536.636		1.00431	0.4969
1.51843	1082.88	536.907		1.00269	0.49715
1.52066	1081.12	537.225		1.00106	0.497445
1.52288	1080.37	537.572		1.00037	0.497766
1.5251	1079.75	537.94		0.9998	0.498107
1.52734	1080.44	538.115		1.00044	0.498269
1.52956	1081.22	538.465		1.00116	0.498593
1.53178	1081.71	538.721		1.00161	0.49883
1.534	1079.59	539.041		0.999652	0.499126
1.53622	1079.52	539.298		0.999585	0.499364
1.53845	1079.11	539.713		0.999204	0.499748
1.54067	1079.09	540.047		0.99919	0.500058
1.54289	1080.18	540.431		1.00019	0.500413
1.54511	1082.02	540.751		1.0019	0.50071
1.54734	1083	541.164		1.00281	0.501093
1.54956	1080.87	541.545		1.00083	0.501445
1.55178	1080.67	541.784		1.00065	0.501666
1.554	1081.2	542.107		1.00114	0.501965
1.55623	1080.4	542.522		1.0004	0.50235
1.55845	1078.76	542.873		0.998879	0.502675
1.56067	1076.76	543.243		0.997025	0.503017
1.5629	1075.56	543.561		0.995921	0.503311
1.56512	1076.63	543.879		0.996907	0.503606
1.56735	1076.41	544.278		0.996705	0.503976
1.56957	1076.15	544.759		0.996461	0.504421
1.57179	1076.44	545.192		0.99673	0.504822
1.57401	1078.17	545.652		0.998336	0.505248
1.57623	1077.9	546.018		0.99808	0.505586
1.57845	1076.37	546.354		0.996671	0.505897
1.58068	1078.39	546.862		0.998536	0.506368
1.5829	1080.08	547.197		1.0001	0.506678
1.58512	1079.63	547.565		0.999691	0.507019
1.58734	1080.35	548.015		1.00035	0.507436
1.58957	1079.73	548.385		0.999779	0.507778
1.59179	1078.48	548.756		0.99862	0.508122
1.59401	1078.92	549.255		0.999033	0.508584
1.59624	1078.97	549.788		0.999071	0.509077
1.59847	1080.55	550.332		1.00054	0.509581
1.60068	1081.39	550.54		1.00131	0.509774
1.60291	1080.88	550.893		1.00085	0.510101
1.60513	1080.76	551.405		1.00073	0.510575
1.60736	1080.19	551.906		1.00021	0.511038
1.60958	1081.47	552.452		1.00139	0.511544
1.6118	1082.82	552.934		1.00264	0.511991
1.61402	1083.97	553.416		1.00371	0.512437
1.61625	1084.45	553.9		1.00415	0.512885
1.61847	1086.48	554.4		1.00603	0.513348
1.62069	1086.42	554.707		1.00598	0.513632
1.62291	1086.81	555.112		1.00633	0.514007
1.62514	1085.74	555.498		1.00534	0.514365
1.62736	1084.94	555.969		1.0046	0.514801
1.62958	1084.85	556.324		1.00452	0.51513
1.6318	1084.55	556.713		1.00425	0.51549
1.63403	1083.4	557.183		1.00318	0.515925
1.63625	1084.52	557.536		1.00421	0.516252
1.63847	1086.44	557.893		1.00599	0.516582
1.6407	1088.15	558.347		1.00758	0.517003
1.64292	1088.87	558.721		1.00824	0.517349
1.64515	1090.58	559.239		1.00983	0.517829
1.64737	1091.26	559.678		1.01046	0.518235
1.6496	1091.96	560.328		1.0111	0.518837
1.65182	1091.5	560.832		1.01068	0.519304
1.65405	1092.32	561.304		1.01144	0.519741
1.65627	1091.34	561.871		1.01053	0.520266
1.65849	1090.71	562.373		1.00995	0.52073
1.66072	1089.41	562.914		1.00874	0.521231
1.66294	1087.43	563.583		1.00691	0.521851
1.66516	1087.34	564.005		1.00683	0.522242
1.66738	1087.37	564.332		1.00685	0.522545
1.66961	1086.1	564.804		1.00567	0.522982
1.67183	1085.57	565.146		1.00519	0.523299
1.67405	1084.92	565.584		1.00458	0.523704
1.67627	1086	566.225		1.00559	0.524297
1.6785	1087.57	566.695		1.00704	0.524733
1.68072	1089.91	567.152		1.0092	0.525156
1.68294	1090.57	567.611		1.00982	0.52558
1.68516	1089.05	568.119		1.0084	0.526051
1.68739	1089.03	568.711		1.00839	0.526599
1.68961	1091.03	569.336		1.01025	0.527178
1.69183	1092.13	569.809		1.01126	0.527616
1.69405	1093.16	570.313		1.01221	0.528083
1.69627	1093.84	570.999		1.01284	0.528718
1.6985	1094.44	571.56		1.0134	0.529237
1.70072	1094.23	572.101		1.01321	0.529738
1.70295	1092.7	572.623		1.01179	0.530221
1.70517	1092.09	572.999		1.01123	0.53057
1.70739	1089.99	573.456		1.00928	0.530993
1.70961	1088.79	574.125		1.00817	0.531613
1.71184	1087.49	574.831		1.00696	0.532266
1.71406	1086.49	575.341		1.00604	0.532738
1.71628	1087.32	575.979		1.00681	0.533329
1.71851	1088.61	576.747		1.008	0.53404
1.72073	1089.67	577.29		1.00898	0.534543
1.72295	1088.51	578.044		1.00791	0.535241
1.72517	1088.97	578.672		1.00833	0.535822
1.7274	1087.1	579.319		1.0066	0.536421
1.72962	1087.9	579.911		1.00734	0.53697
1.73184	1090.12	580.451		1.0094	0.53747
1.73406	1090.64	581.226		1.00989	0.538188
1.73629	1092.6	582		1.01169	0.538905
1.7385	1092.85	582.676		1.01193	0.539531
1.74072	1093.87	583.273		1.01287	0.540083
1.74294	1094.42	583.965		1.01338	0.540724
1.74517	1095.37	584.803		1.01426	0.5415
1.74739	1094.97	585.615		1.01389	0.542251
1.74961	1097.04	586.476		1.0158	0.543049
1.75183	1097.71	587.132		1.01643	0.543656
1.75405	1096.67	587.722		1.01547	0.544203
1.75628	1097.11	588.315		1.01587	0.544751
1.7585	1097.53	588.912		1.01626	0.545304
1.76073	1097.52	589.574		1.01625	0.545918
1.76295	1096.71	590.287		1.0155	0.546578
1.76518	1094.5	590.932		1.01346	0.547175
1.7674	1094.04	591.531		1.01303	0.547729
1.76962	1094.24	592.231		1.01322	0.548378
1.77185	1093.44	592.863		1.01248	0.548963
1.77408	1090.73	593.444		1.00996	0.549501
1.7763	1091.51	594.048		1.01068	0.55006
1.77853	1089.21	594.628		1.00856	0.550598
1.78075	1089.36	595.096		1.0087	0.551031
1.78297	1089.44	595.592		1.00877	0.55149
1.78519	1090.4	596.223		1.00966	0.552074
1.78741	1089.72	596.953		1.00903	0.55275
1.78963	1089.28	597.482		1.00862	0.55324
1.79186	1090.32	598.016		1.00959	0.553735
1.79408	1090.62	598.738		1.00987	0.554403
1.7963	1090.83	599.504		1.01006	0.555113
1.79852	1089.07	600.185		1.00843	0.555743
1.80074	1087.5	600.868		1.00697	0.556375
1.80296	1086.9	601.621		1.00642	0.557072
1.80519	1086.91	602.276		1.00643	0.557679
1.80741	1087.57	602.926		1.00704	0.558281
1.80963	1086.74	603.714		1.00627	0.559011
1.81185	1088.6	604.587		1.00799	0.559819
1.81408	1089.32	605.189		1.00866	0.560376
1.8163	1090.35	605.772		1.00961	0.560916
1.81852	1090.13	606.273		1.00941	0.56138
1.82074	1091.86	607.074		1.01101	0.562122
1.82296	1091.8	607.846		1.01096	0.562837
1.82519	1091.19	608.553		1.01039	0.563492
1.82741	1090.85	609.291		1.01008	0.564175
1.82963	1092.1	609.877		1.01123	0.564717
1.83186	1093.05	610.516		1.01211	0.565309
1.83408	1093.13	611.192		1.01219	0.565934
1.8363	1093.87	611.901		1.01287	0.566592
1.83852	1092.83	612.526		1.0119	0.56717
1.84074	1092.56	613.164		1.01166	0.567761
1.84296	1093.79	613.834		1.0128	0.568381
1.84518	1093.58	614.421		1.0126	0.568924
1.84741	1095.85	615.113		1.01471	0.569565
1.84963	1093.74	615.738		1.01275	0.570144
1.85186	1094.03	616.433		1.01302	0.570787
1.85407	1094.46	617.209		1.01342	0.571506
1.85629	1094.52	617.847		1.01347	0.572097
1.85851	1095.38	618.523		1.01427	0.572722
1.86074	1096.11	619.229		1.01495	0.573377
1.86296	1095.38	619.854		1.01427	0.573955
1.86518	1094.97	620.543		1.01389	0.574593
1.8674	1094.48	621.238		1.01343	0.575237
1.86962	1095.04	621.841		1.01396	0.575795
1.87185	1096.45	622.704		1.01526	0.576595
1.87407	1094.12	623.453		1.01311	0.577288
1.8763	1092.49	624.086		1.01159	0.577874
1.87852	1093.86	624.936		1.01286	0.578661
1.88074	1095.67	625.784		1.01454	0.579446
1.88296	1097.35	626.475		1.01609	0.580086
1.88519	1097.78	627.225		1.01649	0.58078
1.88741	1094.59	627.84		1.01354	0.58135
1.88963	1092.67	628.605		1.01176	0.582059
1.89186	1090.37	629.071		1.00963	0.58249
1.89408	1090.78	629.684		1.01001	0.583058
1.8963	1090.49	630.437		1.00975	0.583755
1.89853	1090.57	631.201		1.00981	0.584462
1.90075	1088.93	631.692		1.0083	0.584916
1.90298	1088.55	632.049		1.00795	0.585247
1.9052	1088.85	632.966		1.00823	0.586096
1.90743	1087.79	633.619		1.00724	0.586701
1.90965	1087.09	634.248		1.00659	0.587284
1.91187	1087.96	634.835		1.0074	0.587827
1.9141	1089.64	635.463		1.00896	0.588408
1.91632	1090.78	636.242		1.01001	0.58913
1.91855	1091.19	637.047		1.01039	0.589875
1.92077	1090.35	637.854		1.00961	0.590623
1.923	1088.94	638.57		1.0083	0.591286
1.92522	1089.94	639.487		1.00923	0.592135
1.92744	1090.36	640.245		1.00962	0.592836
1.92965	1090.28	640.961		1.00954	0.5935
1.93187	1089.71	641.65		1.00902	0.594137
1.9341	1089.06	642.206		1.00841	0.594652
1.93633	1088.39	643.009		1.0078	0.595396
1.93856	1089.85	643.524		1.00915	0.595872
1.94078	1091.4	644.086		1.01058	0.596393
1.943	1092.48	644.768		1.01158	0.597025
1.94522	1093	645.33		1.01207	0.597545
1.94745	1095.3	646.105		1.01419	0.598262
1.94967	1097.28	646.83		1.01603	0.598934
1.9519	1097.47	647.449		1.0162	0.599507
1.95412	1098.31	648.257		1.01698	0.600255
1.95634	1101.88	648.857		1.02029	0.600811
1.95856	1102.36	649.443		1.02073	0.601354
1.96079	1101.45	650.066		1.01989	0.60193
1.96301	1101.38	650.564		1.01983	0.602391
1.96523	1101.42	651.082		1.01986	0.602871
1.96746	1100.58	651.724		1.01908	0.603466
1.96968	1103.07	652.275		1.02139	0.603976
1.97191	1103.2	653.017		1.02151	0.604663
1.97413	1103.94	653.78		1.0222	0.60537
1.97635	1105.88	654.609		1.02399	0.606137
1.97858	1106.52	655.057		1.02458	0.606552
1.9808	1106.23	655.831		1.02432	0.607269
1.98302	1106.15	656.421		1.02425	0.607815
1.98525	1108.46	657.265		1.02638	0.608596
1.98748	1108.68	658.061		1.02659	0.609333
1.9897	1108.39	658.828		1.02632	0.610044
1.99192	1108.83	659.61		1.02672	0.610767
1.99415	1108.72	660.303		1.02663	0.611409
1.99637	1110.97	660.939		1.0287	0.611998
1.99859	1111.33	661.809		1.02904	0.612804
AVERAGE	1079.97
