# Supplementary material for: Plakoglobin transmits tension across VE-cadherin for vascular leak formation and leukocyte diapedesis
Source: EMBO J. 2026 Mar 11;45(7):2210–38. doi: 10.1038/s44318-026-00732-0 (PMC13043941; doi:10.1038/s44318-026-00732-0)
Supplement: Supplementary file 4 — Source data Fig. 3 [file 44318_2026_732_MOESM4_ESM.zip › Figure 3/3C/Numerical data 3C.xlsx]

## Sheet: Sheet1
Electrical resistance measurements (ECIS)
	siRNA: plakoglobin
	Resistance (ohm)			Normalized resistance
Time (hours)	Untreated	Thrombin		Untreated	Thrombin
4.5e-05	1275.1	1300.74		0.986689	1.00653
0.002269	1275.45	1301.28		0.986959	1.00695
0.00449	1276.32	1301.5		0.987635	1.00712
0.006712	1276.62	1301.91		0.987865	1.00744
0.008936	1276.53	1301.02		0.987793	1.00675
0.011156	1276.45	1302.21		0.987735	1.00766
0.013381	1277.07	1302.2		0.988217	1.00766
0.015601	1277.83	1301.86		0.988806	1.0074
0.017823	1277.89	1302.52		0.988852	1.00791
0.020045	1275.37	1301.39		0.986896	1.00703
0.022271	1274.02	1299.93		0.985857	1.0059
0.024488	1272.6	1298.07		0.984751	1.00447
0.02671	1272.06	1296.39		0.984341	1.00316
0.028934	1270.77	1296		0.983343	1.00286
0.031158	1270.85	1296.27		0.983404	1.00307
0.03338	1271.15	1297.05		0.983633	1.00368
0.035599	1273.25	1296.85		0.985261	1.00352
0.03782	1274.12	1297.5		0.98593	1.00402
0.040045	1274.82	1296.69		0.986474	1.0034
0.042269	1274.11	1294.96		0.985926	1.00206
0.04449	1276.04	1295.07		0.987419	1.00214
0.046715	1274.59	1296.93		0.986295	1.00358
0.048936	1274.55	1297.54		0.986266	1.00406
0.051154	1274.79	1298.86		0.986452	1.00508
0.053378	1276.09	1300.02		0.987456	1.00597
0.055601	1274.81	1299.32		0.986464	1.00543
0.057824	1274.23	1297.37		0.986013	1.00392
0.060049	1274.04	1295.46		0.985868	1.00244
0.062273	1276.08	1295.38		0.987445	1.00239
0.064498	1276.26	1294.91		0.98759	1.00202
0.06672	1276.24	1295.31		0.987575	1.00233
0.068946	1274.18	1295.68		0.985978	1.00262
0.071167	1273.73	1294.39		0.985626	1.00162
0.073388	1271.63	1295.73		0.984008	1.00266
0.075611	1270.78	1296.73		0.983349	1.00343
0.077837	1269.45	1297.01		0.98232	1.00364
0.08007	1270.16	1298.25		0.982867	1.00461
0.082294	1269.41	1298.22		0.982285	1.00458
0.084518	1269.96	1298.93		0.982709	1.00513
0.086739	1268.66	1299.13		0.981705	1.00528
0.08896	1267.29	1299.08		0.980644	1.00525
0.091186	1265.48	1298.19		0.979249	1.00456
0.093408	1265.37	1298.95		0.97916	1.00514
0.09563	1265.4	1299.49		0.979182	1.00556
0.097851	1265.58	1300.62		0.979322	1.00644
0.100074	1265.87	1298.81		0.979548	1.00503
0.1023	1266.41	1298.45		0.979962	1.00475
0.104522	1266.53	1298.74		0.980058	1.00498
0.106743	1265.88	1298.31		0.979555	1.00465
0.108962	1267.58	1297.99		0.98087	1.0044
0.111187	1266.68	1297.92		0.980173	1.00435
0.1134	1266.81	1296.71		0.980273	1.00341
0.11562	1266.58	1295.83		0.980094	1.00273
0.117832	1266.34	1293.92		0.979907	1.00125
0.120057	1266.91	1292.22		0.980349	0.999938
0.122282	1267.5	1291.01		0.980808	0.998998
0.124507	1267.24	1289.99		0.980608	0.99821
0.126732	1267.88	1289.53		0.981101	0.997857
0.128965	1268.34	1288.71		0.981456	0.997221
0.131189	1270.6	1289.02		0.983211	0.997462
0.133411	1272.43	1288.33		0.984624	0.99693
0.135632	1272.98	1288.52		0.98505	0.997077
0.137856	1272.8	1288.95		0.984912	0.997406
0.140079	1273.04	1289.36		0.985096	0.997728
0.142299	1275.18	1289.17		0.98675	0.997577
0.14452	1274.12	1289.95		0.985935	0.998184
0.146741	1272.7	1288.76		0.984831	0.997262
0.148977	1272.08	1289.2		0.984351	0.997601
0.151199	1271.88	1289.74		0.984199	0.99802
0.15342	1271.39	1290.85		0.98382	0.998881
0.155641	1273.01	1291.8		0.985071	0.999615
0.15786	1273.85	1292.72		0.985719	1.00033
0.160082	1274.71	1294.93		0.986388	1.00204
0.162305	1274.13	1296		0.985939	1.00286
0.164538	1271.42	1297.09		0.983843	1.00371
0.166758	1270.06	1297.74		0.982791	1.00421
0.168978	1269.06	1299.91		0.982019	1.00589
0.1712	1268.98	1299.7		0.981955	1.00572
0.173426	1269.63	1298.68		0.982454	1.00493
0.175648	1270.04	1297.12		0.982776	1.00373
0.177872	1271.37	1296.23		0.983806	1.00304
0.180096	1272	1293.45		0.984291	1.00089
0.182321	1270.22	1294.57		0.982913	1.00175
0.184543	1269.03	1295.4		0.981993	1.0024
0.186774	1266.38	1295.32		0.979944	1.00234
0.188999	1265.2	1295.44		0.979032	1.00243
0.191222	1263.66	1295.76		0.977834	1.00268
0.193446	1264.31	1295.98		0.978341	1.00284
0.195669	1265.97	1296.56		0.979628	1.00329
0.197887	1265.09	1298.72		0.978942	1.00497
0.200114	1263.56	1300.09		0.977761	1.00602
0.202327	1265.49	1301.52		0.979255	1.00713
0.204548	1265.61	1301.92		0.979344	1.00744
0.206769	1266.17	1303.73		0.979777	1.00884
0.208989	1267.54	1304.33		0.980838	1.00931
0.211212	1266.56	1305.26		0.980081	1.01003
0.213434	1267.25	1304.99		0.980613	1.00982
0.215656	1268.08	1304.83		0.981255	1.0097
0.217877	1270.62	1305.48		0.983224	1.01019
0.220104	1272.89	1305.8		0.984981	1.01045
0.222324	1272.76	1306.19		0.984883	1.01075
0.224549	1272.24	1307.33		0.984476	1.01163
0.22677	1272.83	1307.08		0.98493	1.01143
0.22899	1276.37	1306.61		0.987673	1.01108
0.231212	1275.71	1305.78		0.987163	1.01043
0.233434	1274.37	1305.8		0.986128	1.01045
0.235653	1271.55	1306.06		0.983941	1.01065
0.237875	1272.02	1306.61		0.984308	1.01107
0.240097	1270.44	1306.81		0.983087	1.01123
0.242322	1269.8	1305.43		0.98259	1.01016
0.244548	1269.22	1305.86		0.982143	1.01049
0.24677	1269.59	1306.55		0.982429	1.01103
0.248991	1270.01	1307.66		0.982752	1.01188
0.251214	1269.5	1308.73		0.982357	1.01271
0.253436	1270.76	1310.19		0.983333	1.01384
0.255653	1271.02	1309.63		0.983531	1.01341
0.257875	1272.25	1308.71		0.984486	1.01269
0.260095	1272.45	1308.71		0.984638	1.0127
0.262317	1272.37	1307.13		0.984574	1.01148
0.264539	1273.22	1308.11		0.985236	1.01223
0.266761	1274.94	1308.4		0.986566	1.01245
0.268985	1273.93	1307.58		0.985783	1.01182
0.271206	1274.17	1307.56		0.985973	1.01181
0.273428	1275.63	1307.34		0.987102	1.01164
0.275657	1275.08	1306.97		0.986671	1.01135
0.277879	1274.52	1306.97		0.986241	1.01135
0.280101	1273.44	1307.54		0.985407	1.01179
0.282326	1271.48	1308.19		0.983892	1.01229
0.284547	1271.44	1307.43		0.983855	1.01171
0.286773	1272.05	1306.68		0.984328	1.01113
0.288995	1270.82	1307.81		0.983375	1.012
0.291218	1270.73	1308.39		0.983305	1.01245
0.293441	1270.47	1308.31		0.983109	1.01239
0.29566	1269.28	1308.68		0.982188	1.01268
0.297885	1266.82	1308.96		0.980282	1.01289
0.30011	1266.41	1308.6		0.979967	1.01261
0.302332	1265.74	1308.24		0.979451	1.01233
0.304553	1265.09	1308.12		0.978941	1.01224
0.306778	1265.33	1307.43		0.979128	1.0117
0.30899	1263.84	1306.86		0.977978	1.01126
0.311213	1264.38	1307.77		0.978395	1.01197
0.313435	1265.03	1309.06		0.978897	1.01297
0.315661	1265.49	1309.01		0.979252	1.01293
0.317883	1267.63	1308.75		0.980909	1.01273
0.320101	1266.92	1309.63		0.980359	1.01341
0.322322	1266.64	1310.49		0.980145	1.01407
0.324542	1267.7	1311.76		0.980963	1.01506
0.326765	1267.66	1310.72		0.980933	1.01425
0.328988	1266.23	1311.13		0.979826	1.01457
0.331209	1265.33	1311.6		0.979129	1.01493
0.333431	1266.55	1311.97		0.980076	1.01522
0.335657	1268.72	1311.97		0.98175	1.01522
0.337879	1268.14	1312.93		0.981307	1.01596
0.340101	1267.87	1313.82		0.981095	1.01666
0.342323	1267.63	1313.29		0.980912	1.01624
0.344543	1268.49	1314.3		0.981576	1.01702
0.346765	1271.19	1314.06		0.98366	1.01684
0.348987	1271.81	1312.93		0.984144	1.01596
0.35121	1271.52	1313.71		0.983916	1.01657
0.35343	1271.7	1314.23		0.984057	1.01697
0.355653	1270.91	1314.26		0.983444	1.017
0.357875	1271.67	1316.28		0.984038	1.01856
0.360096	1272.74	1317.27		0.984865	1.01932
0.362321	1272.31	1319.46		0.98453	1.02101
0.364545	1271.9	1319.43		0.984213	1.021
0.366769	1270.49	1319.32		0.983123	1.02091
0.368994	1268.29	1318.15		0.98142	1.02
0.371216	1265.92	1317.1		0.979584	1.01919
0.373437	1265.7	1316.81		0.979417	1.01897
0.375659	1265.94	1315.6		0.979603	1.01803
0.377883	1268.14	1314.35		0.981301	1.01706
0.380104	1270.13	1312.34		0.982846	1.01551
0.382327	1271.39	1311.86		0.983821	1.01514
0.38455	1273.97	1312.74		0.985818	1.01581
0.38677	1274.53	1313.29		0.98625	1.01624
0.388992	1275.91	1313.38		0.987317	1.01631
0.391213	1278.59	1313.5		0.989388	1.0164
0.393437	1281.69	1313.58		0.991792	1.01647
0.395659	1282.1	1314.21		0.992108	1.01695
0.397871	1282.9	1314.09		0.992725	1.01686
0.400097	1283.55	1313.97		0.993227	1.01677
0.402315	1283.76	1311.44		0.993393	1.01481
0.40454	1285.46	1311.09		0.994705	1.01454
0.406761	1286.69	1312.03		0.995657	1.01526
0.40898	1284.9	1312.61		0.994276	1.01571
0.411205	1283.46	1312.37		0.99316	1.01553
0.413426	1283.09	1309.06		0.992871	1.01297
0.415645	1282.02	1308.75		0.992045	1.01273
0.417871	1281.87	1309.65		0.991928	1.01342
0.420093	1281.77	1310.73		0.991851	1.01426
0.422314	1281.25	1312.67		0.991451	1.01576
0.424537	1280.79	1314.93		0.99109	1.01751
0.426759	1279.48	1315.48		0.990078	1.01794
0.428981	1277.26	1315.71		0.988364	1.01812
0.431206	1275.7	1316.98		0.987157	1.0191
0.433427	1275.06	1317.17		0.986661	1.01924
0.435637	1274.07	1315.9		0.98589	1.01826
0.437861	1273.5	1314.17		0.985453	1.01692
0.440083	1273.74	1313.38		0.985639	1.01631
0.442307	1275.26	1312.19		0.986815	1.01539
0.444527	1276.29	1311.77		0.987607	1.01506
0.446748	1275.66	1313.24		0.987126	1.0162
0.448971	1276.62	1313.97		0.987863	1.01677
0.451193	1278.26	1313.62		0.989138	1.0165
0.453416	1276.96	1312.21		0.988126	1.0154
0.455636	1278.57	1311.25		0.989377	1.01466
0.457858	1280.68	1310.36		0.991009	1.01397
0.460084	1278.79	1310.13		0.989546	1.0138
0.462311	1279.62	1309.38		0.990191	1.01322
0.464533	1280.23	1310.88		0.990661	1.01438
0.466755	1280.05	1310.06		0.990516	1.01374
0.468974	1280.83	1310.49		0.991122	1.01408
0.471196	1278.36	1308.88		0.989212	1.01283
0.473422	1276.52	1306.92		0.987785	1.01131
0.475644	1276.1	1306.82		0.987462	1.01123
0.477868	1274.81	1307.69		0.986462	1.01191
0.480088	1274.56	1307.07		0.986269	1.01143
0.482318	1272.48	1306.65		0.984662	1.01111
0.484538	1272.37	1306.67		0.984574	1.01112
0.486762	1271.68	1307.25		0.984044	1.01157
0.48898	1270.99	1306.22		0.983511	1.01077
0.491201	1269.78	1305.19		0.982571	1.00998
0.493427	1269.91	1307.29		0.982673	1.01159
0.495653	1270.34	1309.78		0.983005	1.01352
0.497875	1272.32	1327.91		0.984541	1.02755
0.500097	1274.75	1350.55		0.986421	1.04507
0.502318	1276.91	1249.92		0.988089	0.967205
0.504541	1278.85	1095.71		0.98959	0.847876
0.506767	1279.45	983.62		0.990052	0.761139
0.508997	1279.48	913.285		0.990077	0.706712
0.511414	1279.98	882.919		0.990466	0.683214
0.513639	1286.64	870.233		0.995621	0.673398
0.515884	1277.65	869.962		0.988664	0.673188
0.51811	1270.78	877.345		0.983348	0.678901
0.520332	1260.14	888.481		0.975116	0.687518
0.522552	1245.22	901.476		0.963565	0.697574
0.524776	1232.23	914.454		0.953513	0.707617
0.526997	1222.55	926.351		0.946025	0.716823
0.529219	1213.34	936.026		0.938896	0.72431
0.531441	1209.85	944.156		0.936201	0.730601
0.533665	1207.71	950.26		0.934545	0.735324
0.535886	1209.31	954.848		0.935778	0.738874
0.538106	1213.44	957.567		0.938977	0.740979
0.540329	1218.24	959.034		0.942691	0.742114
0.54255	1224.22	959.689		0.947319	0.74262
0.544772	1231.59	959.516		0.953022	0.742487
0.546994	1242.29	958.435		0.961303	0.74165
0.549219	1256.49	956.587		0.972288	0.74022
0.551428	1271.95	954.199		0.984254	0.738372
0.553652	1287.22	951.732		0.996067	0.736463
0.555875	1300.22	948.758		1.00613	0.734162
0.5581	1315.57	945.623		1.018	0.731736
0.560321	1332.17	942.341		1.03085	0.729196
0.562547	1345.61	938.949		1.04125	0.726572
0.564768	1362.27	935.422		1.05414	0.723843
0.56699	1373.92	931.62		1.06316	0.720901
0.569216	1385.99	928.189		1.0725	0.718245
0.571437	1399.89	924.672		1.08325	0.715524
0.57366	1408.53	920.839		1.08994	0.712557
0.57588	1414.32	917.399		1.09442	0.709896
0.578104	1423.15	913.966		1.10125	0.707239
0.580324	1430.82	910.716		1.10719	0.704724
0.582545	1435.53	907.185		1.11083	0.701992
0.584768	1440.22	903.751		1.11446	0.699335
0.586992	1444.57	900.254		1.11783	0.696629
0.589214	1449.03	896.672		1.12128	0.693857
0.591451	1454.07	893.555		1.12518	0.691445
0.593673	1456.98	890.137		1.12743	0.6888
0.595894	1459.16	886.687		1.12912	0.68613
0.598112	1461.62	883.376		1.13102	0.683569
0.600333	1461.72	880.563		1.1311	0.681392
0.602555	1461.48	877.469		1.13091	0.678997
0.604778	1461.32	874.918		1.13079	0.677023
0.606998	1461.97	872.083		1.13129	0.67483
0.609222	1460.62	869.696		1.13025	0.672983
0.611444	1461.38	867.483		1.13083	0.67127
0.613666	1459.88	865.16		1.12968	0.669473
0.615887	1456.46	863.071		1.12703	0.667856
0.618111	1452.15	860.773		1.1237	0.666078
0.620334	1448.29	858.669		1.12071	0.66445
0.622559	1442.92	856.787		1.11655	0.662994
0.624789	1436.21	854.882		1.11135	0.661519
0.627014	1429.94	852.758		1.10651	0.659875
0.629239	1426.77	850.694		1.10406	0.658279
0.631461	1422.24	849.044		1.10055	0.657001
0.633686	1415.96	847.072		1.09569	0.655476
0.635912	1409.86	845.586		1.09097	0.654326
0.638133	1403.65	843.981		1.08616	0.653084
0.640353	1396.83	842.702		1.08088	0.652094
0.642577	1393.05	841.479		1.07796	0.651148
0.644809	1390.43	840.227		1.07593	0.650179
0.647034	1385.9	838.939		1.07243	0.649183
0.649252	1381.94	837.83		1.06936	0.648324
0.651478	1376.18	836.816		1.06491	0.64754
0.653703	1372	835.694		1.06167	0.646671
0.655927	1368.64	834.923		1.05907	0.646075
0.658148	1367.2	834.202		1.05796	0.645517
0.660369	1363.84	833.652		1.05536	0.645091
0.66259	1360.52	833.166		1.05279	0.644715
0.664814	1357.64	832.614		1.05056	0.644288
0.667039	1354.22	831.898		1.04792	0.643734
0.669261	1354.07	831.278		1.0478	0.643254
0.671482	1353.12	830.816		1.04706	0.642897
0.673701	1351.94	830.219		1.04615	0.642435
0.675926	1348.15	829.629		1.04322	0.641978
0.678149	1345.72	829.592		1.04133	0.641949
0.680369	1343.08	829.417		1.03929	0.641814
0.682595	1341.07	828.888		1.03773	0.641405
0.684817	1339.43	828.24		1.03647	0.640903
0.687053	1336.94	828.088		1.03454	0.640786
0.689276	1334.78	827.853		1.03287	0.640604
0.691501	1331.84	827.732		1.03059	0.64051
0.693722	1329.77	827.518		1.02899	0.640345
0.695944	1326.89	827.067		1.02677	0.639996
0.698165	1325.07	827.143		1.02536	0.640054
0.700387	1325	826.917		1.0253	0.63988
0.702618	1324.75	826.868		1.02511	0.639842
0.704844	1325.52	826.847		1.0257	0.639826
0.707065	1324.44	826.786		1.02487	0.639778
0.709292	1321.12	826.492		1.0223	0.63955
0.711512	1319.32	826.334		1.02091	0.639429
0.713737	1318.27	825.862		1.02009	0.639063
0.715958	1318.87	825.931		1.02056	0.639117
0.71818	1318.24	825.75		1.02008	0.638977
0.7204	1315.22	825.978		1.01774	0.639153
0.722623	1314.86	826.185		1.01746	0.639313
0.724844	1313.9	826.641		1.01671	0.639666
0.727065	1312.62	826.764		1.01572	0.639761
0.729285	1310.78	827.062		1.0143	0.639991
0.731509	1308.56	827.271		1.01258	0.640154
0.733731	1307.11	827.879		1.01146	0.640624
0.735954	1306.38	828.099		1.01089	0.640794
0.738172	1307.49	828.912		1.01175	0.641423
0.740393	1306.33	829.364		1.01085	0.641773
0.742616	1303.96	829.886		1.00902	0.642177
0.744841	1301.49	830.651		1.00711	0.642769
0.747063	1300.24	831.404		1.00614	0.643352
0.749288	1299.57	831.788		1.00563	0.643649
0.751509	1297.45	832.221		1.00398	0.643984
0.75373	1297.05	833.195		1.00367	0.644738
0.75595	1295.01	833.577		1.0021	0.645033
0.758175	1292.85	833.963		1.00042	0.645332
0.760387	1291.03	834.643		0.999019	0.645858
0.762613	1291.38	835.138		0.999286	0.646241
0.764836	1291.65	835.957		0.999495	0.646875
0.767058	1291.28	837.01		0.99921	0.647689
0.769283	1290.11	837.883		0.998303	0.648365
0.771506	1288.98	838.531		0.997432	0.648867
0.773727	1288.37	839.334		0.99696	0.649488
0.775953	1288.03	840.385		0.996693	0.650301
0.778171	1288.61	841.282		0.997141	0.650995
0.780396	1288.4	842.176		0.99698	0.651687
0.782617	1288.02	843.363		0.996688	0.652606
0.784826	1286.14	844.71		0.995232	0.653648
0.787046	1283.78	846.359		0.993405	0.654924
0.78927	1283.19	847.473		0.992952	0.655786
0.791491	1281.99	848.761		0.992022	0.656783
0.793724	1279.55	849.759		0.990132	0.657555
0.795946	1276.94	850.922		0.988113	0.658455
0.798166	1276.01	852.165		0.987394	0.659417
0.800391	1275.42	853.796		0.98694	0.660679
0.802609	1274.07	855.108		0.985895	0.661694
0.804831	1274.02	856.388		0.98585	0.662685
0.807052	1272.25	857.762		0.984482	0.663748
0.809275	1271.57	859.324		0.983959	0.664957
0.811497	1268.56	860.544		0.981628	0.6659
0.813718	1266.87	861.628		0.980319	0.666739
0.815938	1266.62	862.949		0.980132	0.667762
0.818158	1266.41	864.547		0.979966	0.668998
0.820381	1265.05	865.659		0.97891	0.669859
0.822601	1266.52	867.167		0.980047	0.671026
0.824823	1268.23	869.035		0.981377	0.672471
0.827041	1270.73	870.258		0.983305	0.673417
0.82926	1270.22	871.99		0.982912	0.674758
0.831474	1268.01	874.073		0.981206	0.67637
0.8337	1268	875.882		0.981198	0.677769
0.835923	1269.59	877.884		0.982425	0.679319
0.838145	1270.6	879.695		0.983208	0.68072
0.84037	1271.23	881.514		0.983692	0.682127
0.84259	1271.61	883.317		0.983989	0.683523
0.844815	1271.31	884.955		0.983758	0.68479
0.847036	1269.2	886.8		0.982124	0.686218
0.849262	1268.07	889.003		0.981248	0.687922
0.851485	1266.67	891.006		0.980165	0.689473
0.853709	1266.41	893.291		0.979967	0.69124
0.855931	1267.39	895.224		0.980723	0.692737
0.858153	1267.35	897.214		0.980694	0.694277
0.860379	1266.36	899.079		0.979926	0.695719
0.862601	1264.41	900.94		0.978421	0.69716
0.86483	1263.88	902.595		0.978005	0.69844
0.867053	1264.02	904.652		0.978115	0.700032
0.869275	1264.82	906.377		0.978733	0.701367
0.871497	1265.42	908.766		0.979203	0.703216
0.873719	1264.92	910.71		0.978816	0.704719
0.875942	1262.61	912.996		0.977022	0.706489
0.878164	1260.27	915.033		0.975217	0.708065
0.880385	1258.52	916.862		0.973857	0.70948
0.882607	1256.91	918.957		0.972615	0.711101
0.884832	1255.82	921.181		0.971769	0.712822
0.887054	1254.48	923.028		0.970732	0.714252
0.889277	1254.72	924.51		0.970918	0.715398
0.891497	1253.36	926.013		0.969866	0.716562
0.89372	1252.12	927.988		0.968909	0.71809
0.895934	1251.77	930.179		0.968636	0.719785
0.898158	1251.21	932.102		0.968202	0.721273
0.900376	1251.46	933.804		0.968395	0.72259
0.902597	1253.71	935.281		0.97014	0.723733
0.904819	1254.06	937.39		0.970409	0.725365
0.90704	1251.29	938.909		0.968263	0.726541
0.909262	1248.55	940.68		0.966141	0.727911
0.911484	1247.67	942.801		0.965461	0.729552
0.913709	1248.13	944.471		0.965821	0.730845
0.915933	1246.11	946.336		0.964254	0.732288
0.918153	1244.25	948.184		0.962821	0.733717
0.920379	1244.23	950.116		0.9628	0.735213
0.922604	1243.35	951.816		0.96212	0.736528
0.924827	1242.46	953.931		0.961435	0.738165
0.927049	1242.07	956.102		0.96113	0.739844
0.929272	1244.86	957.867		0.963287	0.74121
0.931493	1246.82	960.074		0.964805	0.742918
0.933715	1246.57	962.626		0.964616	0.744893
0.935941	1246.05	965.087		0.964209	0.746798
0.938168	1245.51	967.608		0.963789	0.748748
0.940388	1244.33	969.642		0.962879	0.750322
0.94261	1244.87	971.427		0.9633	0.751703
0.944833	1246.47	973.327		0.964536	0.753173
0.947058	1248.32	975.423		0.965964	0.754795
0.94928	1247.36	977.38		0.965223	0.75631
0.951499	1248.32	979.724		0.965964	0.758123
0.953724	1247.29	981.996		0.965172	0.759882
0.955946	1245.95	984.785		0.964134	0.76204
0.958167	1246.83	987.377		0.964813	0.764046
0.960391	1247.95	989.231		0.96568	0.76548
0.962615	1249.7	991.028		0.967032	0.766871
0.96485	1250.17	993.068		0.9674	0.768449
0.96707	1249.96	995.069		0.967239	0.769998
0.969284	1249.27	996.786		0.966703	0.771326
0.971506	1250.96	998.873		0.968008	0.772941
0.973729	1249.66	1000.67		0.967002	0.774331
0.975954	1249.93	1002.22		0.967211	0.775535
0.978189	1251.81	1003.72		0.968671	0.77669
0.980413	1252.15	1005.99		0.968934	0.778446
0.982643	1252.88	1007.67		0.969494	0.779748
0.984869	1255.24	1009.71		0.971319	0.781327
0.987094	1257.5	1012.85		0.973072	0.783754
0.98932	1258.2	1015.23		0.973613	0.785595
0.991546	1258.59	1017.14		0.973915	0.787077
0.993768	1259.35	1018.43		0.974505	0.788073
0.995991	1257.05	1020.09		0.972719	0.789358
0.998216	1257.17	1022.68		0.972814	0.791365
1.00044	1258.19	1024.96		0.973607	0.793125
1.00266	1259.13	1027.27		0.974333	0.794913
1.00488	1259.94	1029.55		0.974959	0.796678
1.00711	1258.29	1031.47		0.973681	0.798169
1.00933	1259.03	1033.6		0.974257	0.799814
1.01156	1259.19	1035.38		0.974379	0.80119
1.01378	1258.79	1036.76		0.974067	0.802257
1.016	1259.14	1038.3		0.974336	0.803452
1.01823	1260.49	1040.06		0.975387	0.80481
1.02045	1260.77	1041.86		0.9756	0.806204
1.02268	1262.02	1043.35		0.976571	0.807362
1.02491	1262.77	1044.63		0.977151	0.808352
1.02713	1261.8	1046.54		0.976394	0.809823
1.02936	1262.8	1047.96		0.977173	0.810924
1.03158	1262.82	1050.15		0.977188	0.812619
1.0338	1261.45	1051.61		0.976126	0.81375
1.03602	1261.97	1053.33		0.976532	0.815083
1.03825	1260.96	1055.6		0.975752	0.816841
1.04047	1259.85	1057.73		0.974887	0.818486
1.0427	1259.64	1059.49		0.974726	0.819844
1.04493	1259.45	1061.16		0.974582	0.821144
1.04715	1262.01	1063.16		0.976564	0.822686
1.04937	1263.54	1064.66		0.977746	0.823851
1.0516	1265.44	1065.7		0.979218	0.82465
1.05382	1266.72	1067.25		0.980202	0.825853
1.05604	1267.29	1068.37		0.980646	0.826718
1.05826	1268.14	1070.47		0.981305	0.828341
1.06049	1269.33	1071.64		0.982228	0.82925
1.06271	1269.55	1073.45		0.982394	0.83065
1.06493	1269.48	1075.55		0.982345	0.832278
1.06716	1269.44	1077.2		0.98231	0.833552
1.06938	1270.05	1079.37		0.98278	0.835231
1.07161	1271.26	1081.48		0.983715	0.836863
1.07383	1272.09	1082.85		0.984359	0.837923
1.07605	1271.22	1084.7		0.983684	0.839353
1.07828	1272.39	1086.67		0.984589	0.840882
1.0805	1272.54	1088.57		0.984711	0.842348
1.08272	1272.89	1089.92		0.984983	0.843396
1.08494	1271.01	1090.93		0.983521	0.844176
1.08716	1271.79	1092.12		0.984125	0.845097
1.08939	1272.31	1093		0.984531	0.845779
1.09161	1272.36	1094.51		0.984573	0.846944
1.09383	1273.69	1096.34		0.985595	0.848365
1.09605	1275.85	1098.28		0.987272	0.849865
1.09827	1275.36	1099.73		0.986892	0.850989
1.1005	1275.21	1101.94		0.986773	0.852696
1.10272	1276.2	1104.3		0.987537	0.854525
1.10494	1273.95	1106.3		0.9858	0.856071
1.10717	1273.74	1108.24		0.985637	0.857571
1.10939	1271.6	1109.74		0.983982	0.858728
1.11161	1270.4	1111.17		0.983056	0.85984
1.11383	1271.25	1113.68		0.983707	0.861778
1.11605	1272.73	1115.52		0.984857	0.863203
1.11827	1273.25	1117.5		0.98526	0.864734
1.12049	1275.14	1118.65		0.986717	0.865627
1.12272	1277.35	1119.39		0.988427	0.8662
1.12494	1276.45	1120.22		0.987731	0.866842
1.12716	1277.52	1121.79		0.988559	0.868053
1.12937	1280.22	1123.94		0.99065	0.869716
1.13159	1281.03	1126.57		0.991282	0.871752
1.13382	1280.08	1129.74		0.990546	0.874207
1.13604	1279.75	1131.04		0.990287	0.875213
1.13826	1278.93	1131.53		0.989656	0.875597
1.14047	1281.34	1133.15		0.991519	0.876846
1.1427	1281.09	1135.07		0.991323	0.878331
1.14492	1282.15	1136.33		0.992147	0.879304
1.14714	1282.94	1137.21		0.992755	0.879989
1.14937	1283.96	1137.95		0.993548	0.88056
1.15159	1283.44	1139.1		0.993141	0.881449
1.15381	1284.51	1141.05		0.993972	0.882961
1.15604	1288.53	1143.54		0.997084	0.884884
1.15827	1290.48	1145.63		0.998587	0.886507
1.16049	1291.28	1147.76		0.999207	0.888153
1.16271	1291.79	1149.25		0.999604	0.889302
1.16493	1291.01	1149.83		0.999	0.889756
1.16715	1289.5	1150.84		0.997835	0.890534
1.16937	1289.84	1152.81		0.998092	0.892058
1.17159	1289.87	1155.07		0.998121	0.893811
1.17381	1289.25	1157.48		0.997637	0.895672
1.17603	1289.8	1159.82		0.998061	0.897482
1.17826	1290.58	1160.54		0.998669	0.898044
1.18049	1289.8	1161.91		0.998063	0.899105
1.18271	1289.31	1163.35		0.997686	0.900218
1.18493	1288.97	1164.42		0.997426	0.901042
1.18715	1289.04	1165.44		0.997479	0.901836
1.18938	1288.62	1166.35		0.997152	0.902535
1.1916	1287.84	1167.1		0.99655	0.903115
1.19382	1291.67	1168.1		0.999508	0.903892
1.19604	1293.2	1169.4		1.00069	0.904897
1.19826	1291.22	1171.02		0.999165	0.906148
1.20049	1289.86	1173.21		0.998111	0.907843
1.20271	1290.4	1174.83		0.998532	0.909101
1.20494	1289.98	1176.98		0.998202	0.910762
1.20716	1291.8	1178.79		0.999612	0.912161
1.20938	1293.13	1180.88		1.00064	0.913782
1.21159	1290.73	1182.69		0.998788	0.915181
1.21381	1291.55	1184.35		0.999419	0.916469
1.21604	1293.28	1186.91		1.00076	0.918445
1.21826	1292.75	1188.22		1.00035	0.919463
1.22048	1292.93	1189.31		1.00049	0.920301
1.22271	1293.66	1190.73		1.00105	0.921405
1.22493	1293.63	1192.1		1.00103	0.922466
1.22717	1294.16	1192.83		1.00144	0.923025
1.2294	1293.12	1193.04		1.00064	0.923191
1.23162	1289.79	1194.13		0.99806	0.924035
1.23385	1288.75	1195.24		0.997256	0.924889
1.23608	1287.93	1195.94		0.996615	0.925437
1.23831	1287.57	1196.74		0.99634	0.926056
1.24053	1288.29	1198.01		0.996898	0.927033
1.24275	1287.53	1199.06		0.996307	0.927846
1.24498	1287.76	1199.96		0.996484	0.928546
1.24721	1284.71	1201.41		0.994125	0.929671
1.24943	1283.86	1202.65		0.993469	0.93063
1.25166	1281.96	1203.95		0.992001	0.931632
1.25388	1282.94	1205.46		0.992757	0.932801
1.25611	1280.91	1206.72		0.991185	0.933775
1.25833	1279.76	1207.38		0.990295	0.934291
1.26055	1281.16	1208.04		0.991383	0.934801
1.26277	1281.68	1209.09		0.991783	0.935608
1.26499	1283.38	1210.4		0.993095	0.936627
1.26723	1283.49	1211.5		0.993179	0.937473
1.26947	1283.97	1212.38		0.993556	0.938155
1.27171	1285.54	1213.31		0.994769	0.938878
1.27393	1284.21	1215.17		0.993739	0.940318
1.27616	1284.08	1216.37		0.993636	0.941247
1.27838	1285.8	1217.11		0.99497	0.941813
1.2806	1285.91	1218.86		0.995052	0.943174
1.28282	1284.24	1219.18		0.99376	0.943417
1.28503	1285.93	1220.48		0.995066	0.94442
1.28725	1286.76	1221.31		0.995715	0.945064
1.28947	1286.55	1221.61		0.995547	0.945299
1.2917	1288.61	1222.97		0.997147	0.946347
1.29392	1289.99	1223.96		0.998211	0.947119
1.29614	1290.25	1224.48		0.998415	0.947518
1.29836	1291.78	1226.4		0.9996	0.949007
1.30059	1292.4	1226.64		1.00008	0.949191
1.30281	1294.28	1227.06		1.00153	0.949518
1.30504	1297.79	1227.73		1.00424	0.95003
1.30726	1297.69	1229.17		1.00417	0.951147
1.30948	1298.8	1230.47		1.00503	0.952157
1.3117	1297.54	1232.15		1.00406	0.953451
1.31393	1295.24	1233.98		1.00227	0.954872
1.31615	1293.54	1235.61		1.00096	0.956135
1.31837	1292.09	1236.79		0.999838	0.957043
1.3206	1290.09	1238.94		0.998291	0.958705
1.32282	1289.4	1240.96		0.997752	0.960273
1.32504	1290.78	1241.88		0.998821	0.960983
1.32726	1293.03	1242.47		1.00056	0.961439
1.32949	1295.6	1244.06		1.00255	0.962667
1.33171	1296.64	1245.82		1.00336	0.964036
1.33394	1297.39	1247.85		1.00394	0.965605
1.33616	1296.55	1250.09		1.00329	0.967333
1.33838	1297.2	1251.82		1.00379	0.968676
1.34061	1296.77	1252.65		1.00346	0.969317
1.34283	1298.03	1254.39		1.00443	0.970663
1.34504	1298.94	1255.61		1.00514	0.971606
1.34726	1298.6	1255.66		1.00487	0.971647
1.34949	1299.36	1256.37		1.00546	0.972198
1.35171	1298.72	1257.9		1.00497	0.97338
1.35393	1298.97	1260.21		1.00516	0.975167
1.35615	1300.06	1261.45		1.006	0.976128
1.35837	1302.91	1263.12		1.00821	0.977422
1.3606	1302.95	1264.11		1.00824	0.978183
1.36282	1303.01	1264.98		1.00829	0.97886
1.36504	1302.19	1267.2		1.00765	0.980574
1.36726	1301.88	1268.12		1.00742	0.981286
1.36948	1302.79	1269.18		1.00812	0.982109
1.37171	1304.04	1270.45		1.00908	0.983088
1.37393	1304.91	1271.06		1.00976	0.983561
1.37615	1303.7	1272.95		1.00882	0.985028
1.37837	1302.04	1273.48		1.00753	0.985439
1.38061	1302.01	1274.1		1.00752	0.985912
1.38283	1303.75	1275.72		1.00886	0.98717
1.38505	1304.5	1276.46		1.00944	0.987743
1.38727	1302.92	1278.39		1.00822	0.989239
1.3895	1303.65	1280.87		1.00878	0.991153
1.39172	1303.77	1281.91		1.00888	0.991959
1.39394	1303.97	1283.01		1.00903	0.992813
1.39616	1303	1284.61		1.00828	0.994052
1.39839	1304.02	1286.67		1.00907	0.99564
1.40061	1304.65	1288.24		1.00956	0.996858
1.40284	1305	1290.05		1.00983	0.998261
1.40506	1304.64	1291.6		1.00955	0.99946
1.40728	1302.87	1292.55		1.00818	1.00019
1.40951	1304.26	1293.09		1.00925	1.00061
1.41173	1304.15	1293.61		1.00917	1.00101
1.41395	1302.12	1294.38		1.0076	1.00161
1.41617	1299.99	1295.65		1.00595	1.00259
1.41839	1299.5	1295.55		1.00557	1.00251
1.42062	1299.19	1295.27		1.00533	1.0023
1.42284	1298.39	1296.06		1.00471	1.00291
1.42507	1296.55	1296.64		1.00329	1.00336
1.42728	1296.26	1297.64		1.00307	1.00413
1.42951	1295.17	1297.8		1.00222	1.00425
1.43173	1295.4	1298.99		1.0024	1.00518
1.43395	1293.99	1300.27		1.00131	1.00617
1.43618	1292.31	1300.81		1.00001	1.00658
1.43841	1291.68	1301.72		0.999517	1.00729
1.44063	1290.16	1302.95		0.998346	1.00824
1.44285	1288.64	1304.28		0.997168	1.00927
1.44507	1289.78	1306.72		0.998049	1.01116
1.4473	1289.92	1308.8		0.998157	1.01276
1.44952	1288.99	1310.65		0.99744	1.0142
1.45175	1287.47	1313.45		0.996263	1.01637
1.45398	1287.58	1316.05		0.996349	1.01838
1.4562	1288.67	1317.59		0.997193	1.01957
1.45842	1288.63	1318.66		0.997162	1.0204
1.46064	1287.4	1319.45		0.996209	1.02101
1.46287	1285.25	1320.58		0.994546	1.02188
1.46509	1283.47	1320.35		0.993168	1.02171
1.46731	1284.7	1321.13		0.994119	1.02231
1.46953	1285.32	1322.13		0.994598	1.02308
1.47176	1285.88	1323.65		0.99503	1.02426
1.47398	1286.63	1324.57		0.995612	1.02497
1.4762	1286.07	1324.38		0.995182	1.02483
1.47842	1285.27	1325.09		0.994557	1.02537
1.48064	1284.09	1326.15		0.993645	1.02619
1.48287	1285.55	1327.43		0.994778	1.02718
1.48509	1285.4	1328.15		0.994657	1.02774
1.48731	1287.37	1328.47		0.99618	1.02799
1.48953	1287.66	1329.24		0.99641	1.02858
1.49176	1288.8	1330.38		0.997291	1.02946
1.49398	1290.66	1331.38		0.998731	1.03024
1.4962	1288.48	1332.8		0.99704	1.03134
1.49842	1289.4	1334.2		0.997757	1.03242
1.50065	1289.48	1335.91		0.997814	1.03374
1.50287	1290.83	1336.44		0.998858	1.03415
1.50509	1292.22	1337.28		0.999941	1.0348
1.50732	1293	1337.95		1.00054	1.03533
1.50954	1293.41	1337.74		1.00085	1.03516
1.51176	1294.21	1338.3		1.00148	1.03559
1.51398	1294.61	1338.89		1.00178	1.03605
1.51621	1293.8	1339.04		1.00116	1.03617
1.51843	1292.47	1339.87		1.00013	1.03681
1.52066	1292.49	1340		1.00015	1.03691
1.52289	1293.76	1338.57		1.00113	1.03581
1.52512	1294.32	1339.3		1.00156	1.03637
1.52734	1294.59	1339.96		1.00177	1.03688
1.52956	1296.13	1340.46		1.00296	1.03727
1.53178	1297.14	1341.8		1.00375	1.0383
1.53401	1299.8	1342.44		1.0058	1.0388
1.53623	1298.08	1341.97		1.00447	1.03843
1.53845	1296.9	1343.67		1.00356	1.03975
1.54068	1295.25	1344		1.00228	1.04
1.5429	1296.26	1345.19		1.00307	1.04092
1.54512	1295.15	1346.52		1.0022	1.04195
1.54734	1294.08	1347.32		1.00138	1.04258
1.54956	1292.38	1348.02		1.00006	1.04312
1.55179	1293.14	1348.27		1.00065	1.04331
1.55401	1294.14	1348.52		1.00143	1.0435
1.55623	1294.18	1348.91		1.00145	1.0438
1.55845	1291.6	1350.4		0.999455	1.04496
1.56067	1290.88	1352.01		0.998901	1.0462
1.5629	1290.87	1353.1		0.998893	1.04705
1.56512	1292.55	1354.22		1.0002	1.04792
1.56735	1292.92	1356.09		1.00048	1.04936
1.56957	1291.07	1357.88		0.999044	1.05074
1.5718	1288.31	1357.96		0.996911	1.05081
1.57402	1288.62	1357.24		0.997155	1.05025
1.57624	1290.17	1356.48		0.998352	1.04966
1.57846	1289.68	1357.48		0.997972	1.05044
1.58069	1289.61	1359.73		0.997919	1.05218
1.58291	1290.42	1360.71		0.998545	1.05294
1.58513	1290.67	1361.42		0.99874	1.05348
1.58735	1291.51	1362.18		0.999391	1.05408
1.58957	1293.77	1362.43		1.00114	1.05427
1.59179	1294.38	1362.04		1.00161	1.05397
1.59402	1294.63	1360.86		1.0018	1.05305
1.59624	1295.95	1361.34		1.00282	1.05342
1.59846	1296.14	1362.97		1.00297	1.05469
1.60068	1295.37	1364.58		1.00237	1.05593
1.6029	1294.32	1366.01		1.00156	1.05704
1.60513	1292.8	1366.69		1.00039	1.05757
1.60735	1289.95	1367.61		0.998177	1.05827
1.60957	1287.39	1370.21		0.996196	1.06029
1.61179	1285.8	1372.22		0.994966	1.06185
1.61401	1285.54	1373.53		0.994772	1.06286
1.61623	1286.04	1374.77		0.995157	1.06382
1.61844	1288.62	1375.91		0.99715	1.0647
1.62067	1291.84	1375.73		0.99964	1.06456
1.6229	1294.05	1375.33		1.00135	1.06425
1.62512	1294.48	1373.8		1.00169	1.06307
1.62733	1295.89	1373.83		1.00278	1.06309
1.62955	1297.06	1373.91		1.00368	1.06315
1.63179	1296.69	1376.7		1.00339	1.06531
1.63401	1297.86	1379.16		1.0043	1.06722
1.63623	1298.98	1379.76		1.00517	1.06768
1.63845	1299.35	1379.45		1.00546	1.06744
1.64067	1297.4	1378.41		1.00394	1.06663
1.64289	1298.32	1378.64		1.00466	1.06681
1.64511	1297.5	1378.69		1.00402	1.06685
1.64733	1298.33	1379.59		1.00466	1.06755
1.64955	1297.92	1380.26		1.00435	1.06806
1.65177	1298.35	1380.86		1.00468	1.06853
1.65399	1297.56	1381.39		1.00407	1.06894
1.65622	1298.27	1381.22		1.00462	1.0688
1.65844	1298.95	1382.49		1.00514	1.06979
1.66067	1297.06	1382.79		1.00368	1.07002
1.66289	1297.9	1383.83		1.00433	1.07083
1.66511	1299.26	1385.54		1.00539	1.07215
1.66734	1302.28	1386.04		1.00772	1.07253
1.66956	1303.06	1387.51		1.00833	1.07367
1.67179	1304.18	1387.93		1.00919	1.074
1.67401	1306.62	1387.14		1.01108	1.07339
1.67623	1307.92	1388.49		1.01209	1.07443
1.67846	1307.01	1390.22		1.01138	1.07577
1.68068	1308.81	1390.95		1.01278	1.07633
1.68291	1309.64	1391.03		1.01342	1.0764
1.68513	1309.2	1391.93		1.01308	1.0771
1.68736	1308.33	1390.92		1.0124	1.07631
1.68958	1305.89	1392.15		1.01051	1.07727
1.6918	1305.09	1393.93		1.0099	1.07864
1.69403	1306.87	1395.71		1.01127	1.08002
1.69625	1309.27	1396.07		1.01313	1.0803
1.69848	1310.03	1396.38		1.01372	1.08054
1.7007	1310.63	1397.13		1.01418	1.08111
1.70292	1310.31	1397.2		1.01393	1.08118
1.70514	1311.1	1398.91		1.01455	1.0825
1.70736	1310.32	1400.4		1.01395	1.08365
1.70959	1308.58	1400.88		1.0126	1.08402
1.71181	1309.03	1400.53		1.01294	1.08375
1.71403	1308.95	1401.46		1.01288	1.08447
1.71626	1306.76	1402.09		1.01119	1.08496
1.71848	1306.02	1404.39		1.01062	1.08673
1.7207	1307.08	1406		1.01144	1.08798
1.72292	1307.12	1406.93		1.01147	1.0887
1.72514	1307.91	1405.53		1.01208	1.08761
1.72737	1306.78	1405.67		1.01121	1.08773
1.72959	1308.58	1407.05		1.0126	1.08879
1.73181	1310.06	1406.7		1.01374	1.08853
1.73403	1308.94	1407.11		1.01287	1.08884
1.73626	1309.47	1408.41		1.01328	1.08985
1.73849	1309.27	1408.37		1.01313	1.08982
1.74072	1310.12	1408.72		1.01379	1.09009
1.74294	1311.92	1408.14		1.01518	1.08963
1.74516	1312.28	1408.38		1.01546	1.08982
1.74738	1310.17	1410.96		1.01383	1.09182
1.74961	1309.1	1411.97		1.013	1.0926
1.75183	1309.53	1411.29		1.01333	1.09207
1.75405	1309.14	1412.7		1.01303	1.09316
1.75627	1306.59	1413.93		1.01106	1.09412
1.7585	1308.43	1414.46		1.01248	1.09453
1.76072	1309.2	1415.55		1.01308	1.09538
1.76294	1310.53	1415.7		1.01411	1.09549
1.76517	1312.61	1415.64		1.01571	1.09544
1.76739	1313.42	1415.33		1.01635	1.0952
1.76961	1312.48	1415.76		1.01561	1.09553
1.77183	1310.06	1414.33		1.01375	1.09443
1.77405	1310.79	1415.48		1.01431	1.09532
1.77627	1309.07	1414.87		1.01298	1.09485
1.77849	1307.71	1415.01		1.01192	1.09496
1.78071	1310.08	1416.73		1.01376	1.09629
1.78293	1310.83	1417.52		1.01434	1.0969
1.78516	1311.85	1418.74		1.01512	1.09784
1.78738	1312.05	1419.59		1.01529	1.0985
1.7896	1310.82	1418.96		1.01433	1.09801
1.79182	1310.72	1418.74		1.01425	1.09784
1.79404	1309.82	1419.35		1.01356	1.09831
1.79627	1310.17	1420.16		1.01383	1.09894
1.79849	1311.21	1421.71		1.01463	1.10014
1.80071	1311.07	1421.77		1.01452	1.10018
1.80293	1311.95	1420.56		1.01521	1.09925
1.80515	1312.8	1420.96		1.01586	1.09956
1.80738	1315.03	1421.19		1.01759	1.09974
1.80961	1315.63	1421.4		1.01805	1.0999
1.81183	1314.53	1421.04		1.0172	1.09962
1.81405	1315.08	1419.09		1.01763	1.09811
1.81628	1313.06	1418.88		1.01606	1.09795
1.8185	1310.8	1420.41		1.01431	1.09913
1.82072	1310	1420.75		1.0137	1.0994
1.82294	1311.5	1421.35		1.01485	1.09986
1.82516	1313.74	1422.25		1.01659	1.10056
1.82739	1312.64	1422.95		1.01574	1.1011
1.82961	1310.42	1423.01		1.01402	1.10114
1.83183	1309.9	1423.56		1.01362	1.10157
1.83406	1310.43	1422.23		1.01403	1.10054
1.83628	1311.28	1422.78		1.01468	1.10097
1.83851	1312	1423.53		1.01524	1.10155
1.84073	1312.95	1425.14		1.01598	1.1028
1.84295	1314.85	1426.46		1.01745	1.10381
1.84517	1317.61	1427.38		1.01958	1.10452
1.84739	1318.2	1427.39		1.02004	1.10453
1.84961	1317.98	1427.89		1.01987	1.10492
1.85184	1317.2	1428.16		1.01926	1.10513
1.85406	1316.64	1427.89		1.01883	1.10492
1.85629	1315.07	1427.42		1.01762	1.10455
1.85851	1315.49	1426.85		1.01795	1.10412
1.86073	1315.61	1426.67		1.01804	1.10398
1.86296	1312.63	1427.27		1.01573	1.10444
1.86518	1312.12	1429.95		1.01533	1.10652
1.8674	1312.16	1431.87		1.01536	1.108
1.86963	1311.25	1430.74		1.01467	1.10713
1.87185	1313.34	1430.87		1.01628	1.10723
1.87408	1312.55	1432.69		1.01567	1.10863
1.87631	1312.35	1434.77		1.01551	1.11024
1.87853	1311.47	1434.35		1.01484	1.10992
1.88075	1311.51	1433.68		1.01486	1.1094
1.88297	1311.93	1435.08		1.01519	1.11048
1.8852	1312.42	1434.4		1.01557	1.10996
1.88742	1312.64	1434.36		1.01574	1.10993
1.88964	1312.54	1434.08		1.01566	1.10971
1.89186	1313.57	1433.91		1.01646	1.10958
1.89409	1313.34	1434.62		1.01628	1.11013
1.89631	1314.82	1436.22		1.01743	1.11136
1.89853	1316.04	1436.62		1.01837	1.11167
1.90076	1316.76	1437.38		1.01893	1.11227
1.90298	1314.95	1437.52		1.01753	1.11237
1.90521	1314.75	1435.47		1.01737	1.11079
1.90742	1312.94	1434.23		1.01597	1.10982
1.90963	1312.45	1432.9		1.01559	1.1088
1.91185	1313.83	1432.9		1.01666	1.10879
1.91407	1314.03	1433.64		1.01682	1.10937
1.9163	1314.18	1435.01		1.01693	1.11043
1.91852	1313.12	1434.48		1.01611	1.11002
1.92075	1311.64	1433.92		1.01496	1.10959
1.92297	1312.04	1434.11		1.01527	1.10973
1.92519	1313.22	1435.04		1.01619	1.11045
1.92742	1314.23	1434.79		1.01697	1.11026
1.92964	1313.86	1434.77		1.01669	1.11025
1.93186	1312.68	1434.38		1.01577	1.10995
1.93409	1313.17	1434.33		1.01615	1.1099
1.9363	1313.75	1434.86		1.0166	1.11031
1.93853	1315.36	1435.01		1.01784	1.11043
1.94075	1316.36	1434.01		1.01862	1.10966
1.94297	1316.2	1435.56		1.0185	1.11085
1.9452	1314.75	1436.1		1.01737	1.11127
1.94742	1315.42	1437.79		1.01789	1.11258
1.94964	1315.32	1438.66		1.01781	1.11325
1.95186	1313.79	1440.47		1.01663	1.11465
1.95408	1313.33	1440.04		1.01627	1.11432
1.95631	1313.42	1440.02		1.01634	1.11431
1.95853	1313.48	1440.22		1.01639	1.11446
1.96075	1313.88	1441.02		1.0167	1.11508
1.96297	1314.16	1441.19		1.01692	1.11521
1.9652	1313.94	1440.93		1.01674	1.11501
1.96742	1313.25	1440.3		1.01621	1.11453
1.96964	1314.19	1440.23		1.01694	1.11447
1.97186	1315.15	1439.5		1.01768	1.11391
1.97409	1316.08	1440.7		1.0184	1.11483
1.97631	1318.56	1440.44		1.02032	1.11463
1.97853	1318.85	1439.36		1.02055	1.1138
1.98076	1319.34	1438.81		1.02092	1.11337
1.98298	1320.25	1437.7		1.02163	1.11251
1.9852	1322.12	1437.02		1.02308	1.11198
1.98742	1324.92	1436.86		1.02524	1.11186
1.98965	1325.89	1436.36		1.02599	1.11147
1.99187	1326.96	1436.7		1.02682	1.11174
1.99409	1328.97	1435.27		1.02838	1.11063
1.99631	1329.55	1436.09		1.02882	1.11126
1.99854	1331.82	1437.41		1.03058	1.11229
AVERAGE	1292.3
