# Supplementary material for: Plakoglobin transmits tension across VE-cadherin for vascular leak formation and leukocyte diapedesis
Source: EMBO J. 2026 Mar 11;45(7):2210–38. doi: 10.1038/s44318-026-00732-0 (PMC13043941; doi:10.1038/s44318-026-00732-0)
Supplement: Supplementary file 4 — Source data Fig. 3 [file 44318_2026_732_MOESM4_ESM.zip › Figure 3/3D/Numerical data 3D.xlsx]

## Sheet: Sheet1
Electrical resistance measurements (ECIS)
	Normalized resistance
siRNA	Untreated			Thrombin (30 min)
Control	0.993602	1.0282	0.98754	0.533958	0.483524	0.438191
Plakoglobin	0.972814	1.02164	0.986831	0.791365	0.872453	0.66351
β-catenin	1.0223	1.01923	0.994279	0.621403	0.55754	0.453457
