# Supplementary material for: Plakoglobin transmits tension across VE-cadherin for vascular leak formation and leukocyte diapedesis
Source: EMBO J. 2026 Mar 11;45(7):2210–38. doi: 10.1038/s44318-026-00732-0 (PMC13043941; doi:10.1038/s44318-026-00732-0)
Supplement: Supplementary file 5 — Source data Fig. 4 [file 44318_2026_732_MOESM5_ESM.zip]

Archive with 8 entries (4 files):
- Figure 4/4A/
- Figure 4/4A/Numerical data 4A.xlsx
- Figure 4/4B/
- Figure 4/4B/Numerical data 4B.xlsx
- Figure 4/4C/
- Figure 4/4C/Figure 4C blots.pdf
- Figure 4/4D/
- Figure 4/4D/Figure 4D blots.pdf
