# Supplementary material for: Plakoglobin transmits tension across VE-cadherin for vascular leak formation and leukocyte diapedesis
Source: EMBO J. 2026 Mar 11;45(7):2210–38. doi: 10.1038/s44318-026-00732-0 (PMC13043941; doi:10.1038/s44318-026-00732-0)
Supplement: Supplementary file 5 — Source data Fig. 4 [file 44318_2026_732_MOESM5_ESM.zip › Figure 4/4A/Numerical data 4A.xlsx]

## Sheet: Sheet1
Quantification of Evans blue dye extracted from cremaster tissue (OD measured at 620 nm)
Mice	PBS						Histamine
Juplox/lox	0.015	0.006	0.02	0.027	0.02	0.021	0.054	0.083	0.084	0.117	0.059	0.079
JupECKO	0.01	0.01	0.03	0.024	0.017	0.014	0.058	0.045	0.057	0.042	0.041	0.052
