# Supplementary material for: Plakoglobin transmits tension across VE-cadherin for vascular leak formation and leukocyte diapedesis
Source: EMBO J. 2026 Mar 11;45(7):2210–38. doi: 10.1038/s44318-026-00732-0 (PMC13043941; doi:10.1038/s44318-026-00732-0)
Supplement: Supplementary file 5 — Source data Fig. 4 [file 44318_2026_732_MOESM5_ESM.zip › Figure 4/4B/Numerical data 4B.xlsx]

## Sheet: Sheet1
Quantification of Evans blue dye extracted from cremaster tissue (OD measured at 620 nm)
Mice	PBS				Histamine
Ctnnb1lox/lox	0.028	0.022	0.022	0.016	0.089	0.071	0.058	0.046	0.067
Ctnnb1iECKO	0.019	0.015	0.019		0.113	0.045	0.041	0.069
