# Supplementary material for: Plakoglobin transmits tension across VE-cadherin for vascular leak formation and leukocyte diapedesis
Source: EMBO J. 2026 Mar 11;45(7):2210–38. doi: 10.1038/s44318-026-00732-0 (PMC13043941; doi:10.1038/s44318-026-00732-0)
Supplement: Supplementary file 6 — Source data Fig. 5 [file 44318_2026_732_MOESM6_ESM.zip]

Archive with 13 entries (7 files):
- Figure 5/5A/
- Figure 5/5A/si-beta-catenin + AdV beta-catenin.tif
- Figure 5/5A/si-beta-catenin.tif
- Figure 5/5B/
- Figure 5/5B/Figure 5B blots.pdf
- Figure 5/5C/
- Figure 5/5C/Numerical data 5C.xlsx
- Figure 5/5D-E/
- Figure 5/5D-E/Numerical data 5 D, E.xlsx
- Figure 5/5F-G/
- Figure 5/5F-G/Numerical data 5 F, G.xlsx
- Figure 5/5H/
- Figure 5/5H/Numerical data 5H.xlsx
