# Supplementary material for: Plakoglobin transmits tension across VE-cadherin for vascular leak formation and leukocyte diapedesis
Source: EMBO J. 2026 Mar 11;45(7):2210–38. doi: 10.1038/s44318-026-00732-0 (PMC13043941; doi:10.1038/s44318-026-00732-0)
Supplement: Supplementary file 6 — Source data Fig. 5 [file 44318_2026_732_MOESM6_ESM.zip › Figure 5/5C/Numerical data 5C.xlsx]

## Sheet: Sheet1
Quantification of β‐catenin blot signal normalized to the amount of tubulin
Expt 1
	Blot signal		Normalization
AdV	β-catenin	Tubulin	β-catenin/Tubulin	β-catenin fold change
LacZ	12800	4420	2.89593	1
β-catenin	26100	4540	5.7489	1.98517
Expt 2
	Blot signal		Normalization
AdV	β-catenin	Tubulin	β-catenin/Tubulin	β-catenin fold change
LacZ	15200	1380	11.0145	1
β-catenin	19100	1100	17.3636	1.57644
Expt 3
	Blot signal		Normalization
AdV	β-catenin	Tubulin	β-catenin/Tubulin	β-catenin fold change
LacZ	12200	1820	6.7033	1
β-catenin	23100	1560	14.8077	2.20902
