# Supplementary material for: Plakoglobin transmits tension across VE-cadherin for vascular leak formation and leukocyte diapedesis
Source: EMBO J. 2026 Mar 11;45(7):2210–38. doi: 10.1038/s44318-026-00732-0 (PMC13043941; doi:10.1038/s44318-026-00732-0)
Supplement: Supplementary file 6 — Source data Fig. 5 [file 44318_2026_732_MOESM6_ESM.zip › Figure 5/5D-E/Numerical data 5 D, E.xlsx]

## Sheet: 5D
In vitro leukocyte transmigration assay under flow (data pooled from 3 independent experiments)
	Transmigrated PMNs (Area 0.4251 sq.mm)			Transmigrated PMNs / sq.mm
	AdV			AdV
	LacZ	β-catenin		LacZ	β-catenin
	2	5		4.70478	11.7619
	10	13		23.5239	30.581
	2	6		4.70478	14.1143
	6	2		14.1143	4.70478
	4	0		9.40955	0
	2	6		4.70478	14.1143
	8	4		18.8191	9.40955
	11	17		25.8763	39.9906
	15	3		35.2858	7.05716
	7	4		16.4667	9.40955
	1	9		2.35239	21.1715
	4	3		9.40955	7.05716
	4	5		9.40955	11.7619
	3	2		7.05716	4.70478
	3	4		7.05716	9.40955
	3	6		7.05716	14.1143
		1			2.35239

## Sheet: 5E
In vitro leukocyte transmigration assay under flow (data pooled from 3 independent experiments)
	Adhered PMNs (Area 0.4251 sq.mm)			Adhered PMNs / sq.mm
	AdV			AdV
	LacZ	β-catenin		LacZ	β-catenin
	13	15		30.581	35.2858
	29	15		68.2192	35.2858
	18	9		42.343	21.1715
	42	24		98.8003	56.4573
	12	9		28.2287	21.1715
	20	20		47.0478	47.0478
	20	20		47.0478	47.0478
	15	13		35.2858	30.581
	18	30		42.343	70.5716
	14	13		32.9334	30.581
	20	23		47.0478	54.1049
	36	14		84.686	32.9334
	31	29		72.924	68.2192
	18	15		42.343	35.2858
	26	8		61.1621	18.8191
	29	7		68.2192	16.4667
		23			54.1049
