# Supplementary material for: Plakoglobin transmits tension across VE-cadherin for vascular leak formation and leukocyte diapedesis
Source: EMBO J. 2026 Mar 11;45(7):2210–38. doi: 10.1038/s44318-026-00732-0 (PMC13043941; doi:10.1038/s44318-026-00732-0)
Supplement: Supplementary file 6 — Source data Fig. 5 [file 44318_2026_732_MOESM6_ESM.zip › Figure 5/5F-G/Numerical data 5 F, G.xlsx]

## Sheet: 5F
Electrical resistance measurements (ECIS)
	AdV: LacZ
	Resistance (ohm)			Normalized resistance
Time (hours)	Untreated	Thrombin		Untreated	Thrombin
3e-06	2070.91	2040.88		1.02589	1.01101
0.063667	2073.48	2052		1.02716	1.01652
0.127289	2081.66	2046.13		1.03121	1.01361
0.190969	2074.09	2046.96		1.02746	1.01402
0.254712	2071.39	2044.88		1.02613	1.01299
0.318358	2091.5	2052.46		1.03609	1.01675
0.382095	2077.8	2061.17		1.0293	1.02106
0.445762	2091.52	2056.91		1.0361	1.01895
0.509426	2089.19	2052.41		1.03494	1.01673
0.574294	2015.28	1525.58		0.998332	0.755744
0.639051	2141.07	1305.64		1.06064	0.646788
0.703179	2018.78	1356.12		1.00006	0.671796
0.767029	1964.34	1508.21		0.973097	0.747139
0.831035	1938.19	1629.16		0.960143	0.807054
0.895457	1932.86	1723.51		0.9575	0.853792
0.959699	1949.75	1797.43		0.965869	0.890412
1.02355	1951.43	1866.78		0.966698	0.924767
1.08723	1965.13	1924.38		0.973487	0.953298
1.15091	1963.18	1945.3		0.972522	0.963664
1.21454	1980.09	1949.27		0.980897	0.965629
1.27824	1980.14	1962.7		0.980923	0.972281
1.34187	1976.74	1998.77		0.979237	0.990149
1.40553	1969.85	2030.65		0.975826	1.00594
1.4692	1979.27	2085.62		0.980489	1.03318
AVERAGE	2018.65

## Sheet: 5G
Electrical resistance measurements (ECIS)
	AdV: β-catenin
	Resistance (ohm)			Normalized resistance
Time (hours)	Untreated	Thrombin		Untreated	Thrombin
0	2148.72	2120.25		1.01957	1.00606
0.063719	2143.62	2113.57		1.01715	1.00289
0.127426	2152.32	2116.5		1.02127	1.00428
0.191165	2153.31	2135.03		1.02174	1.01307
0.254889	2153.01	2144.32		1.0216	1.01748
0.318574	2153.83	2142.78		1.02199	1.01675
0.382321	2162.51	2138.59		1.02611	1.01476
0.446066	2156.45	2139.75		1.02323	1.01531
0.509818	2163.46	2130.96		1.02656	1.01114
0.573576	2061.53	1516.22		0.978198	0.719448
0.639601	2213.17	1263.45		1.05015	0.599506
0.704001	2114.36	1313.09		1.00327	0.623061
0.769269	2071.48	1495		0.982915	0.709376
0.833366	2049.17	1618.84		0.972331	0.768138
0.897881	2057.64	1687.53		0.976351	0.800732
0.962064	2049.8	1757.94		0.972631	0.834144
1.02622	2064.39	1803.33		0.979555	0.855678
1.09016	2075.23	1840.74		0.984698	0.873431
1.15392	2075.08	1883.5		0.984625	0.893722
1.2177	2078.33	1924.59		0.986169	0.91322
1.28153	2086.15	1968.96		0.989879	0.934274
1.34538	2078.75	2020.16		0.986367	0.958564
1.40919	2061.95	2060.33		0.978395	0.977628
1.47302	2055.27	2108.36		0.975228	1.00042
AVERAGE	2107.48
