# Supplementary material for: Plakoglobin transmits tension across VE-cadherin for vascular leak formation and leukocyte diapedesis
Source: EMBO J. 2026 Mar 11;45(7):2210–38. doi: 10.1038/s44318-026-00732-0 (PMC13043941; doi:10.1038/s44318-026-00732-0)
Supplement: Supplementary file 6 — Source data Fig. 5 [file 44318_2026_732_MOESM6_ESM.zip › Figure 5/5H/Numerical data 5H.xlsx]

## Sheet: Sheet1
Electrical resistance measurements (ECIS)
	Normalized resistance
AdV	Untreated			Thrombin (12 min)
LacZ	1.00006	1.02992	0.947245	0.671796	0.625147	0.601084
β-catenin	0.973966	1.00327	0.944067	0.705437	0.623061	0.698071
