# Supplementary material for: Plakoglobin transmits tension across VE-cadherin for vascular leak formation and leukocyte diapedesis
Source: EMBO J. 2026 Mar 11;45(7):2210–38. doi: 10.1038/s44318-026-00732-0 (PMC13043941; doi:10.1038/s44318-026-00732-0)
Supplement: Supplementary file 7 — Source data Fig. 6 [file 44318_2026_732_MOESM7_ESM.zip]

Archive with 37 entries (30 files):
- Figure 6/._.DS_Store
- Figure 6/.DS_Store
- Figure 6/6A/
- Figure 6/6A/._.DS_Store
- Figure 6/6A/._Normalized fluorescent intensities_FRAP.xlsx
- Figure 6/6A/.DS_Store
- Figure 6/6A/Normalized fluorescent intensities_FRAP.xlsx
- Figure 6/6A/Raw data_3 independent repeats∩Ç¿/
- Figure 6/6A/Raw data_3 independent repeats∩Ç¿/._.DS_Store
- Figure 6/6A/Raw data_3 independent repeats∩Ç¿/.DS_Store
- Figure 6/6A/Raw data_3 independent repeats∩Ç¿/04112025/
- Figure 6/6A/Raw data_3 independent repeats∩Ç¿/04112025/._.DS_Store
- Figure 6/6A/Raw data_3 independent repeats∩Ç¿/04112025/._FRAP exp 04112025 siBCAT.xlsx
- Figure 6/6A/Raw data_3 independent repeats∩Ç¿/04112025/._FRAP exp 04112025 siPG.xlsx
- Figure 6/6A/Raw data_3 independent repeats∩Ç¿/04112025/.DS_Store
- Figure 6/6A/Raw data_3 independent repeats∩Ç¿/04112025/FRAP exp 04112025 siBCAT.xlsx
- Figure 6/6A/Raw data_3 independent repeats∩Ç¿/04112025/FRAP exp 04112025 siPG.xlsx
- Figure 6/6A/Raw data_3 independent repeats∩Ç¿/24102025/
- Figure 6/6A/Raw data_3 independent repeats∩Ç¿/24102025/._.DS_Store
- Figure 6/6A/Raw data_3 independent repeats∩Ç¿/24102025/._FRAP exp siBCAT  24102025.xlsx
- Figure 6/6A/Raw data_3 independent repeats∩Ç¿/24102025/._FRAP exp siPG 24102025.xlsx
- Figure 6/6A/Raw data_3 independent repeats∩Ç¿/24102025/.DS_Store
- Figure 6/6A/Raw data_3 independent repeats∩Ç¿/24102025/FRAP exp siBCAT  24102025.xlsx
- Figure 6/6A/Raw data_3 independent repeats∩Ç¿/24102025/FRAP exp siPG 24102025.xlsx
- Figure 6/6A/Raw data_3 independent repeats∩Ç¿/31102025/
- Figure 6/6A/Raw data_3 independent repeats∩Ç¿/31102025/._FRAP exp 31102025 siBcat.xlsx
- Figure 6/6A/Raw data_3 independent repeats∩Ç¿/31102025/._FRAP exp 31102025 siPG.xlsx
- Figure 6/6A/Raw data_3 independent repeats∩Ç¿/31102025/FRAP exp 31102025 siBcat.xlsx
- Figure 6/6A/Raw data_3 independent repeats∩Ç¿/31102025/FRAP exp 31102025 siPG.xlsx
- Figure 6/6B/
- Figure 6/6B/._~$Mobile fraction.xlsx
- Figure 6/6B/._Mobile fraction.xlsx
- Figure 6/6B/~$Mobile fraction.xlsx
- Figure 6/6B/Mobile fraction.xlsx
- Figure 6/6C/
- Figure 6/6C/._Half time recovery.xlsx
- Figure 6/6C/Half time recovery.xlsx
