# Supplementary material for: Plakoglobin transmits tension across VE-cadherin for vascular leak formation and leukocyte diapedesis
Source: EMBO J. 2026 Mar 11;45(7):2210–38. doi: 10.1038/s44318-026-00732-0 (PMC13043941; doi:10.1038/s44318-026-00732-0)
Supplement: Supplementary file 7 — Source data Fig. 6 [file 44318_2026_732_MOESM7_ESM.zip › Figure 6/6A/Normalized fluorescent intensities_FRAP.xlsx]

## Sheet: Sheet1
Fluorescence intensity values were extracted and analyzed using Zeiss ZEN 2 Black Edition software (version 10.0.0.910, licensed ZEN Desk, basic) with the FRAP plugin.
Fluorescence intensities were background-subtracted, corrected using a reference ROI, and normalized within the software.
Following are the normalized values pooled from 3 experiments (24.10, 31.10, 04.11) for si-plakoglobin and si-β-catenin
Endogenous plakoglobin or β-catenin were depleted using siRNA followed by transduction with adenoviral vector encoding VEC-TS-Ypet
This datasheet was exported to GraphPad Prism 10. FRAP curves for each condition were generated by averaging fluorescence values from all ROIs at each time point.
A baseline offset correction was then applied using Prism’s “Remove Baseline” feature, in which the value from the first post-bleach row was subtracted from all subsequent data points, ensuring that the initial post-bleach intensity aligned to zero.
Time	si-plakoglobin
0	-1.2	-0.447	-0.506	-1.83	-0.907	-0.823	-0.802	-0.476	-0.427	-0.443	-0.659	-1.983	-1.139	-0.792	-0.338	-0.324	-0.706	-0.331	-0.331	-0.281	-0.012	-0.017	-0.106	-0.135	-0.269	-0.216	-0.232	-0.571	-0.377	-0.208	-0.995	-0.699	-0.454	-0.226	-1.103	-0.828	-0.489	-0.238	-0.238	-0.191	-0.235	-0.244	-0.597	-0.551	-1.21	-1.356	-0.66	-0.299	-0.181
0.282	-0.849	-0.4	-0.438	-1.693	-0.805	-0.897	-0.769	-0.439	-0.378	-0.402	-0.606	-1.905	-0.969	-0.666	-0.276	-0.27	-0.772	-0.34	-0.314	-0.251	0.054	0.002	-0.047	-0.092	-0.197	-0.161	-0.225	-0.53	-0.326	-0.173	-0.989	-0.682	-0.375	-0.195	-1.07	-0.793	-0.411	-0.2	-0.2	-0.171	-0.187	-0.197	-0.539	-0.502	-1.195	-1.357	-0.637	-0.282	-0.145
1.278	-0.735	-0.326	-0.346	-1.356	-0.541	-0.763	-0.71	-0.394	-0.315	-0.306	-0.5	-1.666	-0.844	-0.576	-0.166	-0.198	-0.63	-0.221	-0.231	-0.208	0.061	0.064	0.014	0.001	-0.113	-0.085	-0.127	-0.424	-0.263	-0.122	-0.874	-0.582	-0.205	-0.122	-0.96	-0.712	-0.258	-0.131	-0.119	-0.088	-0.104	-0.108	-0.427	-0.399	-0.957	-1.098	-0.571	-0.222	-0.103
2.275	-0.513	-0.262	-0.234	-1.096	-0.465	-0.636	-0.639	-0.331	-0.234	-0.257	-0.429	-1.544	-0.746	-0.44	-0.082	-0.151	-0.5	-0.136	-0.148	-0.173	0.141	0.074	0.08	0.06	-0.057	0.007	-0.078	-0.319	-0.231	-0.102	-0.717	-0.484	-0.146	-0.08	-0.752	-0.466	-0.157	-0.095	-0.082	-0.058	-0.053	-0.054	-0.421	-0.38	-0.906	-1.046	-0.391	-0.136	-0.064
3.271	-0.375	-0.248	-0.141	-0.897	-0.352	-0.543	-0.584	-0.26	-0.173	-0.178	-0.398	-1.511	-0.729	-0.436	-0.003	-0.053	-0.34	-0.022	-0.026	-0.111	0.165	0.123	0.131	0.084	-0.02	0.018	-0.037	-0.187	-0.183	-0.075	-0.689	-0.421	-0.011	-0.028	-0.623	-0.412	-0.115	-0.05	-0.038	0.017	-0.006	-0.02	-0.281	-0.253	-0.749	-0.94	-0.3	-0.068	-0.01
4.268	-0.278	-0.143	-0.069	-0.894	-0.262	-0.483	-0.528	-0.207	-0.162	-0.163	-0.339	-1.335	-0.548	-0.272	0.079	0.015	-0.317	-0.028	-0.008	-0.098	0.173	0.152	0.162	0.132	0.034	0.078	-0.013	-0.223	-0.208	-0.064	-0.681	-0.41	-0.085	-0.069	-0.631	-0.366	-0.033	-0.033	0.055	0.07	0.074	0.045	-0.265	-0.216	-0.686	-0.87	-0.256	-0.051	0.006
5.264	-0.113	-0.051	0.042	-0.598	-0.103	-0.451	-0.481	-0.187	-0.122	-0.136	-0.256	-1.128	-0.536	-0.223	0.112	-0.005	-0.275	0.012	0.037	-0.069	0.201	0.187	0.173	0.139	0.037	0.125	0.042	-0.172	-0.151	-0.047	-0.656	-0.372	0.043	-0.007	-0.557	-0.244	0.034	0.026	0.01	0.07	0.11	0.075	-0.28	-0.241	-0.578	-0.712	-0.241	0.015	0.016
6.261	0.047	-0.063	0.125	-0.471	-0.048	-0.389	-0.436	-0.175	-0.079	-0.094	-0.207	-1.091	-0.4	-0.16	0.175	0.092	-0.318	-0.004	-0.009	-0.072	0.208	0.219	0.17	0.163	0.106	0.206	0.084	-0.026	-0.087	-0.028	-0.674	-0.351	0.111	0.006	-0.496	-0.215	-0.013	0.069	0.081	0.106	0.155	0.134	-0.222	-0.184	-0.532	-0.693	-0.286	0.022	0.086
7.257	0.019	-0.045	0.145	-0.503	0.035	-0.327	-0.433	-0.095	-0.028	-0.009	-0.16	-0.936	-0.307	-0.105	0.221	0.074	-0.3	-0.01	0.019	-0.033	0.271	0.251	0.237	0.2	0.116	0.232	0.113	-0.019	-0.086	-0.007	-0.655	-0.309	0.178	0.053	-0.444	-0.216	0.092	0.084	0.095	0.14	0.154	0.113	-0.165	-0.114	-0.503	-0.656	-0.235	0.078	0.095
8.269	0.106	-0.025	0.215	-0.483	0.046	-0.31	-0.434	-0.096	-0.021	-0.018	-0.116	-0.854	-0.369	-0.072	0.225	0.107	-0.298	0.005	-0.048	-0.1	0.267	0.241	0.249	0.268	0.211	0.266	0.153	0.064	-0.082	0.007	-0.561	-0.24	0.261	0.098	-0.39	-0.157	0.173	0.121	0.122	0.149	0.197	0.14	-0.113	-0.079	-0.396	-0.551	-0.219	0.054	0.12
9.266	0.137	-0.043	0.228	-0.353	0.034	-0.338	-0.416	-0.072	0.03	0.07	-0.082	-0.816	-0.1	-0.013	0.33	0.13	-0.311	0.053	0.054	-0.072	0.272	0.268	0.332	0.279	0.231	0.266	0.182	0.07	0.003	0.056	-0.555	-0.218	0.228	0.079	-0.324	-0.048	0.218	0.148	0.141	0.209	0.249	0.174	-0.078	0.007	-0.45	-0.494	-0.285	0.037	0.114
10.262	0.254	0.018	0.265	-0.316	0.012	-0.202	-0.406	-0.029	0.046	0.101	-0.042	-0.853	-0.156	0.051	0.288	0.144	-0.305	0.079	0.08	-0.064	0.277	0.247	0.312	0.318	0.257	0.325	0.245	0.203	-0.03	0.031	-0.476	-0.165	0.365	0.13	-0.286	-0.04	0.278	0.157	0.172	0.248	0.244	0.217	-0.059	0.004	-0.338	-0.428	-0.266	0.043	0.109
11.259	0.328	0.089	0.311	-0.349	0.212	-0.138	-0.384	0.002	0.092	0.086	0.044	-0.542	0.009	0.088	0.319	0.145	-0.248	0.106	0.009	-0.098	0.298	0.265	0.328	0.31	0.259	0.335	0.292	0.207	0.015	0.046	-0.489	-0.156	0.429	0.142	-0.27	-0.029	0.295	0.199	0.203	0.259	0.286	0.265	-0.066	0.038	-0.35	-0.391	-0.288	0.054	0.134
12.255	0.215	0.094	0.292	-0.455	0.227	-0.136	-0.384	0.017	0.098	0.133	0.032	-0.57	-0.067	0.095	0.406	0.229	-0.308	0.081	0.092	-0.023	0.291	0.3	0.367	0.363	0.279	0.316	0.294	0.292	0.041	0.052	-0.456	-0.185	0.471	0.184	-0.234	0.033	0.312	0.21	0.174	0.289	0.294	0.246	-0.015	0.076	-0.313	-0.364	-0.296	0.089	0.163
13.252	0.485	0.15	0.355	-0.365	0.31	-0.168	-0.299	0.046	0.104	0.13	0.074	-0.579	0.106	0.185	0.377	0.198	-0.23	0.133	0.243	0.081	0.387	0.335	0.388	0.385	0.333	0.339	0.337	0.29	0.062	0.077	-0.46	-0.148	0.576	0.197	-0.112	0.135	0.362	0.238	0.246	0.267	0.34	0.282	0.01	0.129	-0.292	-0.298	-0.138	0.125	0.157
14.248	0.411	0.181	0.335	-0.421	0.376	-0.02	-0.247	0.129	0.125	0.144	0.108	-0.383	0.132	0.249	0.374	0.173	-0.377	0.061	0.303	0.129	0.391	0.335	0.398	0.346	0.351	0.34	0.383	0.328	0.166	0.123	-0.464	-0.14	0.667	0.218	-0.161	0.109	0.465	0.237	0.234	0.308	0.354	0.316	0.028	0.119	-0.178	-0.238	-0.104	0.19	0.181
15.245	0.569	0.258	0.383	-0.365	0.297	-0.007	-0.183	0.084	0.139	0.237	0.168	-0.29	0.171	0.296	0.42	0.224	-0.231	0.117	0.268	0.112	0.39	0.373	0.431	0.422	0.365	0.348	0.441	0.405	0.157	0.112	-0.387	-0.115	0.646	0.194	-0.231	0.037	0.432	0.268	0.211	0.344	0.385	0.333	-0.013	0.088	-0.158	-0.203	-0.134	0.235	0.168
16.241	0.573	0.274	0.401	-0.4	0.444	-0.022	-0.224	0.093	0.145	0.257	0.137	-0.21	0.142	0.23	0.41	0.209	-0.226	0.107	0.368	0.169	0.443	0.367	0.439	0.429	0.362	0.356	0.43	0.362	0.16	0.1	-0.471	-0.139	0.793	0.22	-0.111	0.169	0.509	0.283	0.251	0.338	0.376	0.353	0.077	0.202	-0.124	-0.137	-0.018	0.279	0.221
17.238	0.677	0.214	0.383	-0.352	0.423	0.086	-0.152	0.156	0.181	0.286	0.201	-0.172	0.162	0.26	0.429	0.22	-0.222	0.123	0.405	0.201	0.462	0.399	0.426	0.388	0.422	0.388	0.452	0.307	0.198	0.128	-0.442	-0.132	0.774	0.261	-0.063	0.15	0.5	0.321	0.294	0.386	0.391	0.37	0.095	0.182	-0.124	-0.169	0.057	0.333	0.227
18.234	0.548	0.309	0.43	-0.185	0.485	0.133	-0.15	0.169	0.221	0.316	0.218	-0.192	0.271	0.361	0.468	0.225	-0.044	0.258	0.415	0.173	0.443	0.395	0.47	0.469	0.448	0.402	0.505	0.387	0.203	0.136	-0.457	-0.106	0.827	0.289	-0.017	0.176	0.558	0.311	0.284	0.421	0.409	0.415	0.063	0.234	-0.052	-0.101	0.053	0.344	0.253
19.231	0.771	0.357	0.443	-0.034	0.484	0.147	-0.129	0.229	0.198	0.356	0.197	-0.189	0.256	0.385	0.515	0.272	-0.09	0.211	0.377	0.157	0.444	0.4	0.458	0.467	0.434	0.396	0.5	0.375	0.211	0.146	-0.432	-0.04	0.792	0.325	-0.053	0.214	0.585	0.355	0.287	0.436	0.415	0.412	0.109	0.255	-0.015	-0.001	0.04	0.336	0.275
20.243	0.863	0.338	0.556	0.006	0.438	0.183	-0.076	0.283	0.24	0.406	0.22	-0.077	0.233	0.48	0.582	0.276	-0.045	0.206	0.446	0.193	0.453	0.389	0.486	0.522	0.491	0.469	0.547	0.512	0.222	0.149	-0.499	-0.096	0.834	0.307	-0.048	0.285	0.618	0.358	0.338	0.485	0.443	0.444	0.151	0.263	-0.007	0.027	0.053	0.377	0.247
21.224	0.943	0.299	0.556	0.158	0.461	0.205	-0.082	0.291	0.278	0.442	0.254	-0.059	0.201	0.497	0.689	0.397	-0.14	0.245	0.496	0.227	0.512	0.425	0.487	0.536	0.528	0.46	0.526	0.41	0.278	0.159	-0.506	-0.046	0.884	0.316	0.136	0.356	0.597	0.42	0.353	0.469	0.47	0.458	0.217	0.29	0.063	0.113	0.082	0.386	0.255
22.22	0.723	0.322	0.568	0.181	0.549	0.204	0.003	0.358	0.279	0.44	0.287	0.055	0.283	0.373	0.629	0.377	0.017	0.243	0.47	0.232	0.513	0.434	0.51	0.535	0.572	0.506	0.537	0.473	0.321	0.199	-0.508	-0.047	0.877	0.333	0.107	0.332	0.608	0.365	0.297	0.486	0.449	0.48	0.163	0.292	0.047	0.102	0.095	0.389	0.306
23.217	0.734	0.307	0.579	0.207	0.557	0.251	-0.029	0.372	0.298	0.51	0.299	0.009	0.269	0.439	0.664	0.36	0.033	0.252	0.48	0.249	0.532	0.455	0.568	0.557	0.65	0.52	0.573	0.501	0.376	0.217	-0.459	-0.027	1.003	0.36	0.12	0.396	0.577	0.384	0.326	0.492	0.489	0.512	0.229	0.309	0.074	0.109	0.106	0.398	0.345
24.213	0.804	0.292	0.637	0.171	0.622	0.299	0.041	0.417	0.329	0.573	0.254	-0.002	0.381	0.455	0.696	0.39	-0.048	0.17	0.508	0.254	0.533	0.45	0.604	0.617	0.668	0.52	0.607	0.449	0.397	0.221	-0.478	-0.042	1.119	0.394	0.206	0.476	0.663	0.452	0.322	0.524	0.512	0.506	0.213	0.316	0.097	0.158	0.084	0.408	0.329
25.21	0.822	0.264	0.648	0.123	0.696	0.328	0.116	0.458	0.351	0.607	0.343	0.158	0.286	0.355	0.683	0.386	-0.097	0.186	0.577	0.297	0.553	0.534	0.669	0.615	0.644	0.505	0.622	0.511	0.363	0.224	-0.407	0.05	1.191	0.442	0.249	0.452	0.655	0.423	0.362	0.504	0.54	0.521	0.259	0.326	0.115	0.11	0.084	0.422	0.347
26.222	0.782	0.335	0.675	0.241	0.593	0.375	0.107	0.411	0.402	0.598	0.374	0.17	0.387	0.382	0.702	0.366	-0.025	0.236	0.559	0.335	0.602	0.554	0.617	0.618	0.749	0.566	0.606	0.498	0.373	0.242	-0.35	0.064	1.213	0.484	0.403	0.458	0.638	0.468	0.406	0.548	0.495	0.509	0.223	0.31	0.173	0.208	0.029	0.401	0.363
27.219	0.894	0.301	0.668	0.428	0.605	0.432	0.157	0.351	0.414	0.666	0.392	0.216	0.393	0.432	0.799	0.408	0.008	0.219	0.545	0.323	0.553	0.496	0.611	0.667	0.693	0.541	0.614	0.529	0.422	0.278	-0.41	0.022	1.303	0.527	0.302	0.545	0.756	0.473	0.369	0.535	0.537	0.51	0.296	0.354	0.165	0.229	0.091	0.449	0.386
28.215	0.794	0.298	0.623	0.11	0.567	0.399	0.165	0.491	0.43	0.674	0.403	0.159	0.334	0.407	0.786	0.428	0.141	0.338	0.535	0.34	0.563	0.514	0.647	0.731	0.742	0.598	0.587	0.512	0.416	0.265	-0.357	0.054	1.101	0.535	0.371	0.547	0.795	0.508	0.442	0.589	0.542	0.551	0.304	0.414	0.256	0.339	0.063	0.43	0.382
29.212	0.791	0.319	0.604	0.375	0.651	0.472	0.203	0.489	0.537	0.704	0.416	0.326	0.443	0.439	0.768	0.419	0.159	0.264	0.601	0.354	0.597	0.526	0.656	0.626	0.774	0.576	0.609	0.591	0.428	0.284	-0.238	0.118	1.149	0.551	0.401	0.616	0.816	0.507	0.417	0.588	0.604	0.601	0.252	0.376	0.224	0.284	0.119	0.496	0.429
30.208	0.829	0.381	0.673	0.332	0.755	0.383	0.187	0.524	0.511	0.74	0.427	0.211	0.276	0.428	0.785	0.447	0.257	0.328	0.651	0.384	0.601	0.503	0.643	0.721	0.72	0.562	0.582	0.6	0.454	0.298	-0.228	0.143	1.101	0.552	0.374	0.546	0.827	0.506	0.42	0.575	0.584	0.608	0.308	0.424	0.295	0.313	0.147	0.485	0.438
31.205	0.782	0.387	0.662	0.481	0.739	0.472	0.299	0.542	0.532	0.731	0.483	0.294	0.415	0.448	0.789	0.453	0.283	0.381	0.682	0.433	0.53	0.548	0.741	0.788	0.803	0.615	0.666	0.628	0.497	0.331	-0.202	0.121	1.149	0.526	0.465	0.624	0.745	0.52	0.407	0.6	0.626	0.637	0.287	0.446	0.339	0.332	0.167	0.478	0.448
32.201	0.898	0.431	0.648	0.336	0.872	0.427	0.281	0.594	0.558	0.739	0.481	0.277	0.33	0.438	0.708	0.384	0.228	0.383	0.644	0.389	0.593	0.507	0.673	0.801	0.803	0.647	0.635	0.613	0.502	0.343	-0.29	0.124	1.192	0.571	0.462	0.641	0.842	0.538	0.428	0.569	0.597	0.611	0.313	0.468	0.343	0.314	0.147	0.477	0.455
33.198	0.745	0.438	0.629	0.512	0.858	0.434	0.321	0.663	0.587	0.782	0.514	0.313	0.351	0.416	0.769	0.463	0.181	0.337	0.695	0.466	0.575	0.555	0.644	0.719	0.757	0.646	0.655	0.642	0.495	0.351	-0.108	0.225	1.226	0.571	0.573	0.635	0.772	0.553	0.384	0.583	0.625	0.63	0.318	0.455	0.404	0.374	0.225	0.523	0.474
34.194	0.962	0.412	0.645	0.477	0.722	0.531	0.38	0.715	0.588	0.756	0.563	0.398	0.387	0.449	0.725	0.446	0.26	0.338	0.663	0.429	0.572	0.522	0.726	0.788	0.806	0.684	0.703	0.748	0.497	0.325	-0.113	0.197	1.189	0.569	0.553	0.689	0.9	0.577	0.426	0.551	0.612	0.657	0.334	0.463	0.383	0.297	0.266	0.518	0.516
35.191	0.947	0.453	0.686	0.564	0.639	0.576	0.438	0.678	0.595	0.724	0.631	0.4	0.4	0.416	0.806	0.466	0.288	0.403	0.692	0.47	0.668	0.568	0.658	0.837	0.783	0.651	0.687	0.779	0.553	0.365	-0.039	0.255	1.016	0.556	0.529	0.772	0.904	0.57	0.443	0.525	0.666	0.718	0.389	0.533	0.336	0.364	0.169	0.526	0.464
36.187	0.891	0.447	0.712	0.483	0.837	0.568	0.495	0.723	0.627	0.731	0.617	0.528	0.277	0.399	0.81	0.526	0.281	0.389	0.706	0.48	0.637	0.605	0.704	0.85	0.782	0.714	0.706	0.743	0.567	0.381	0.01	0.244	0.958	0.574	0.493	0.608	0.837	0.579	0.4	0.567	0.666	0.721	0.38	0.51	0.399	0.392	0.213	0.543	0.511
37.184	0.841	0.475	0.704	0.522	0.753	0.612	0.422	0.738	0.605	0.767	0.625	0.463	0.386	0.385	0.804	0.49	0.234	0.318	0.765	0.515	0.601	0.596	0.708	0.811	0.825	0.751	0.718	0.804	0.569	0.393	0.002	0.277	0.999	0.563	0.496	0.751	0.891	0.626	0.404	0.575	0.687	0.743	0.417	0.48	0.482	0.386	0.291	0.595	0.594
38.196	0.784	0.451	0.766	0.673	0.796	0.593	0.508	0.737	0.637	0.748	0.616	0.448	0.422	0.432	0.826	0.529	0.225	0.325	0.738	0.514	0.615	0.594	0.757	0.832	0.834	0.734	0.706	0.755	0.564	0.401	0.04	0.262	0.947	0.624	0.493	0.757	0.855	0.614	0.443	0.605	0.706	0.756	0.383	0.595	0.483	0.433	0.286	0.61	0.569
39.193	0.781	0.445	0.76	0.742	0.762	0.654	0.518	0.655	0.556	0.752	0.754	0.63	0.471	0.548	0.791	0.517	0.344	0.367	0.744	0.58	0.664	0.669	0.694	0.797	0.806	0.737	0.771	0.834	0.587	0.41	0.052	0.268	0.884	0.59	0.549	0.749	0.877	0.659	0.425	0.62	0.714	0.761	0.437	0.532	0.438	0.409	0.359	0.653	0.564
40.189	0.735	0.495	0.727	0.475	0.862	0.603	0.501	0.647	0.603	0.792	0.747	0.551	0.455	0.631	0.823	0.505	0.334	0.38	0.791	0.601	0.633	0.581	0.697	0.82	0.845	0.737	0.728	0.818	0.595	0.416	0.061	0.368	0.941	0.61	0.524	0.67	0.975	0.656	0.413	0.552	0.701	0.759	0.458	0.559	0.457	0.356	0.224	0.604	0.569
41.186	0.917	0.532	0.739	0.638	0.855	0.548	0.521	0.718	0.591	0.816	0.733	0.561	0.482	0.577	0.806	0.547	0.304	0.393	0.712	0.576	0.689	0.648	0.758	0.869	0.888	0.781	0.762	0.799	0.56	0.415	0.105	0.313	0.925	0.614	0.493	0.753	0.884	0.624	0.452	0.6	0.702	0.786	0.479	0.578	0.447	0.4	0.212	0.605	0.57
42.182	0.899	0.485	0.793	0.621	1.006	0.623	0.575	0.603	0.621	0.82	0.771	0.441	0.595	0.7	0.925	0.593	0.442	0.393	0.732	0.622	0.665	0.603	0.737	0.868	0.833	0.729	0.774	0.827	0.608	0.422	0.098	0.358	0.972	0.638	0.629	0.826	0.997	0.657	0.476	0.637	0.661	0.784	0.484	0.608	0.523	0.479	0.295	0.599	0.6
43.179	0.8	0.555	0.775	0.627	0.895	0.64	0.645	0.689	0.595	0.833	0.801	0.553	0.543	0.781	0.9	0.605	0.376	0.399	0.77	0.628	0.666	0.609	0.817	0.861	0.863	0.771	0.78	0.863	0.64	0.452	0.104	0.331	0.954	0.635	0.491	0.748	0.988	0.681	0.504	0.654	0.732	0.805	0.523	0.627	0.488	0.437	0.317	0.626	0.56
44.175	0.973	0.645	0.774	0.443	1.04	0.729	0.602	0.678	0.606	0.91	0.797	0.514	0.395	0.655	0.835	0.574	0.496	0.428	0.744	0.624	0.69	0.671	0.781	0.92	0.853	0.715	0.792	0.874	0.632	0.449	0.167	0.391	0.811	0.559	0.64	0.799	1.047	0.7	0.474	0.662	0.714	0.841	0.553	0.693	0.529	0.481	0.43	0.641	0.548
45.187	0.861	0.58	0.781	0.777	0.859	0.664	0.623	0.665	0.632	0.913	0.84	0.519	0.567	0.729	0.795	0.583	0.599	0.471	0.749	0.687	0.704	0.641	0.853	0.862	0.884	0.769	0.808	0.851	0.629	0.464	0.171	0.342	0.937	0.631	0.567	0.734	0.932	0.696	0.522	0.671	0.79	0.858	0.574	0.676	0.549	0.545	0.302	0.567	0.612
46.168	0.749	0.651	0.84	0.837	0.88	0.608	0.659	0.727	0.672	0.905	0.805	0.605	0.449	0.768	0.926	0.617	0.543	0.391	0.755	0.665	0.674	0.678	0.902	0.85	0.886	0.738	0.845	0.849	0.669	0.498	0.185	0.333	0.985	0.639	0.643	0.707	0.904	0.722	0.539	0.679	0.8	0.955	0.51	0.656	0.512	0.521	0.42	0.632	0.601
47.165	0.859	0.538	0.793	0.963	0.881	0.656	0.626	0.631	0.656	0.928	0.849	0.544	0.614	0.779	0.898	0.577	0.398	0.347	0.783	0.722	0.726	0.711	0.912	0.863	0.921	0.769	0.823	0.911	0.655	0.487	0.308	0.4	0.892	0.64	0.572	0.694	0.905	0.703	0.534	0.695	0.777	0.942	0.573	0.711	0.6	0.646	0.443	0.614	0.589
48.161	0.901	0.636	0.81	0.862	0.88	0.595	0.65	0.694	0.703	0.907	0.866	0.547	0.629	0.869	0.882	0.583	0.469	0.453	0.791	0.685	0.735	0.73	0.865	0.883	0.843	0.751	0.861	0.907	0.682	0.523	0.292	0.402	0.879	0.632	0.584	0.684	1.037	0.742	0.616	0.742	0.774	0.931	0.534	0.705	0.611	0.582	0.461	0.656	0.579
49.173	0.849	0.665	0.786	0.876	0.998	0.627	0.701	0.627	0.663	0.902	0.849	0.538	0.545	0.733	0.911	0.652	0.387	0.445	0.713	0.683	0.729	0.735	0.942	0.92	0.876	0.739	0.898	0.93	0.712	0.534	0.271	0.42	0.941	0.656	0.559	0.683	0.914	0.722	0.558	0.753	0.757	0.923	0.566	0.729	0.607	0.628	0.565	0.662	0.56
50.154	0.862	0.622	0.827	0.854	1.001	0.712	0.661	0.637	0.672	0.901	0.886	0.59	0.703	0.876	0.943	0.668	0.457	0.415	0.776	0.727	0.771	0.709	0.832	0.866	0.838	0.7	0.908	0.948	0.682	0.536	0.26	0.464	0.89	0.64	0.639	0.744	1.036	0.743	0.577	0.729	0.839	0.942	0.557	0.73	0.68	0.639	0.526	0.664	0.556
51.151	0.796	0.69	0.831	1.048	0.989	0.682	0.603	0.672	0.71	0.936	0.866	0.583	0.563	0.86	0.911	0.665	0.457	0.516	0.691	0.701	0.749	0.713	0.93	0.92	0.931	0.721	0.854	0.916	0.704	0.558	0.388	0.503	0.868	0.6	0.76	0.738	0.997	0.794	0.65	0.775	0.833	1.033	0.537	0.711	0.757	0.657	0.537	0.676	0.631
52.163	0.728	0.804	0.818	0.95	0.958	0.655	0.65	0.634	0.756	0.962	0.932	0.649	0.629	0.933	0.918	0.767	0.463	0.407	0.762	0.702	0.736	0.697	0.885	0.888	0.855	0.727	0.849	0.879	0.731	0.546	0.339	0.477	0.875	0.663	0.793	0.853	0.928	0.746	0.613	0.793	0.794	1.003	0.59	0.744	0.72	0.703	0.557	0.717	0.62
53.159	0.971	0.744	0.859	1.135	0.987	0.683	0.715	0.598	0.727	0.923	0.912	0.526	0.587	0.884	0.889	0.682	0.421	0.447	0.764	0.718	0.785	0.77	0.857	0.97	0.84	0.673	0.868	0.865	0.689	0.551	0.39	0.518	0.816	0.607	0.766	0.805	1.054	0.818	0.617	0.83	0.885	1.09	0.669	0.729	0.809	0.696	0.583	0.715	0.614
54.156	0.971	0.756	0.878	0.818	0.954	0.725	0.68	0.614	0.74	0.887	0.95	0.597	0.543	0.914	0.886	0.686	0.493	0.52	0.713	0.716	0.811	0.754	0.827	0.927	0.842	0.685	0.877	0.834	0.759	0.599	0.384	0.525	0.869	0.65	0.874	0.919	0.976	0.818	0.653	0.813	0.842	1.015	0.697	0.857	0.774	0.68	0.607	0.77	0.632
55.152	0.933	0.77	0.934	0.992	0.987	0.759	0.703	0.668	0.783	0.858	0.994	0.568	0.736	0.959	0.938	0.751	0.509	0.459	0.735	0.725	0.798	0.759	0.842	0.918	0.824	0.719	0.909	0.904	0.752	0.586	0.345	0.551	0.833	0.636	0.921	0.929	0.988	0.808	0.615	0.792	0.857	1.07	0.693	0.809	0.813	0.702	0.704	0.766	0.639
56.149	0.909	0.784	0.93	0.839	1.115	0.719	0.881	0.681	0.784	0.864	0.998	0.628	0.748	1.088	0.957	0.724	0.596	0.486	0.863	0.738	0.809	0.803	0.833	0.854	0.893	0.7	0.828	0.814	0.727	0.6	0.427	0.568	0.713	0.593	0.954	0.947	0.979	0.795	0.648	0.8	0.929	1.061	0.676	0.81	0.78	0.723	0.648	0.746	0.656
57.145	0.85	0.73	1.007	0.791	1.004	0.712	0.756	0.631	0.81	0.858	1.014	0.667	0.73	1.027	0.865	0.671	0.762	0.572	0.897	0.739	0.766	0.778	0.914	0.953	0.916	0.811	0.816	0.825	0.766	0.67	0.317	0.507	0.833	0.643	0.998	0.933	0.935	0.881	0.658	0.837	0.926	1.042	0.781	0.874	0.791	0.807	0.657	0.809	0.637
58.142	0.932	0.88	0.978	0.928	1.046	0.759	0.771	0.634	0.804	0.874	1.002	0.635	0.67	0.962	0.965	0.72	0.641	0.568	0.786	0.738	0.729	0.747	0.932	0.935	0.936	0.831	0.875	0.835	0.753	0.652	0.424	0.547	0.963	0.692	0.931	0.895	0.939	0.824	0.703	0.859	0.899	1.06	0.698	0.78	0.813	0.754	0.71	0.791	0.672
59.138	0.933	0.926	0.949	0.9	1.257	0.781	0.771	0.695	0.781	0.842	1.102	0.856	0.857	1.028	0.915	0.77	0.644	0.626	0.848	0.726	0.826	0.868	0.864	0.896	0.984	0.845	0.804	0.804	0.791	0.672	0.461	0.59	0.874	0.689	0.888	0.938	0.934	0.853	0.698	0.86	0.908	1.039	0.777	0.849	0.818	0.757	0.779	0.811	0.696
60.135	1.067	0.832	0.957	0.826	1.082	0.77	0.833	0.672	0.78	0.855	1.068	0.829	0.792	0.999	1.024	0.786	0.736	0.567	0.839	0.711	0.757	0.825	0.818	0.888	0.946	0.844	0.907	0.915	0.804	0.649	0.492	0.62	0.91	0.732	0.959	0.963	0.96	0.801	0.714	0.861	0.904	1.008	0.737	0.803	0.857	0.777	0.709	0.747	0.732
61.147	1.081	0.702	1.011	0.95	1.143	0.77	0.752	0.673	0.792	0.811	1.089	0.893	0.929	1.088	0.989	0.876	0.666	0.494	0.803	0.69	0.834	0.807	0.903	0.941	0.981	0.785	0.875	0.87	0.806	0.672	0.459	0.62	0.833	0.713	0.88	0.907	0.913	0.779	0.723	0.876	0.88	1.002	0.773	0.861	0.896	0.878	0.735	0.83	0.681
62.128	1.096	0.921	0.916	0.942	1.294	0.734	0.772	0.735	0.814	0.862	1.111	0.926	0.872	1.185	0.983	0.81	0.764	0.574	0.847	0.745	0.797	0.837	0.912	0.929	0.98	0.809	0.951	0.91	0.782	0.679	0.51	0.638	0.906	0.71	0.955	0.931	0.943	0.809	0.755	0.945	0.928	1.059	0.748	0.803	0.855	0.827	0.782	0.86	0.713
63.14	1.06	0.875	0.959	1.014	1.192	0.938	0.755	0.661	0.748	0.819	1.043	0.837	0.92	1.168	1.039	0.847	0.793	0.586	0.851	0.769	0.841	0.818	0.884	0.868	0.948	0.794	0.92	0.936	0.819	0.729	0.51	0.699	0.879	0.719	0.9	0.894	0.919	0.857	0.737	0.909	0.953	1.071	0.821	0.929	0.841	0.69	0.739	0.81	0.791
64.137	1.104	0.828	0.968	1.041	1.146	0.875	0.768	0.703	0.797	0.865	1.065	0.82	1.097	1.11	1.04	0.799	0.747	0.595	0.872	0.828	0.833	0.909	0.847	0.923	0.889	0.767	0.927	0.896	0.799	0.731	0.501	0.664	0.9	0.718	0.856	0.913	0.92	0.853	0.757	0.971	1.001	1.045	0.73	0.865	0.862	0.794	0.748	0.823	0.854
65.117	1.001	0.897	0.991	0.806	1.121	0.83	0.75	0.717	0.824	0.868	1.071	0.896	1.09	1.209	1.081	0.851	0.687	0.632	0.867	0.809	0.826	0.876	0.924	0.874	0.965	0.862	0.921	0.928	0.81	0.717	0.614	0.713	0.911	0.756	0.944	1.021	0.929	0.858	0.763	0.942	0.943	1.054	0.805	0.884	0.835	0.802	0.795	0.852	0.837
66.13	1.112	0.93	0.986	0.936	1.209	0.899	0.693	0.751	0.781	0.835	0.994	0.762	0.937	0.969	1.066	0.806	0.613	0.596	0.9	0.82	0.822	0.868	0.913	0.926	0.928	0.813	0.868	0.915	0.808	0.725	0.564	0.771	0.978	0.801	0.857	0.992	0.967	0.854	0.752	0.943	0.979	1.057	0.908	0.932	0.861	0.811	0.753	0.837	0.881
67.126	1.207	0.869	0.948	0.919	1.154	0.865	0.795	0.731	0.769	0.841	1.081	0.883	1.066	1.118	1.053	0.793	0.738	0.686	0.867	0.798	0.861	0.821	0.854	0.849	0.949	0.789	0.874	0.818	0.804	0.732	0.621	0.84	0.943	0.81	0.849	0.949	0.908	0.857	0.787	0.954	0.977	1.016	0.837	0.886	0.867	0.746	0.753	0.873	0.891
68.123	0.925	0.885	0.986	0.985	1.051	0.981	0.689	0.785	0.8	0.874	1.035	0.831	1.076	1.108	1.045	0.843	0.649	0.611	0.945	0.841	0.839	0.866	0.907	0.86	0.958	0.835	0.9	0.89	0.839	0.755	0.573	0.841	0.997	0.829	0.939	0.969	1.05	0.908	0.791	0.987	0.972	1.013	0.861	0.923	0.904	0.816	0.776	0.855	0.879
69.119	1.114	0.904	0.967	1.031	1.026	0.799	0.717	0.866	0.83	0.867	1.024	0.935	1.093	1.121	1.04	0.82	0.715	0.655	0.945	0.806	0.891	0.865	0.956	0.906	0.972	0.883	0.929	0.915	0.812	0.759	0.63	0.848	0.885	0.842	0.922	0.927	0.873	0.865	0.773	0.955	0.981	0.987	0.925	0.977	0.961	0.976	0.838	0.887	0.9
70.116	0.973	0.828	0.98	1.138	1.101	0.824	0.79	0.926	0.865	0.908	0.964	0.889	1.003	0.981	1.048	0.878	0.851	0.731	1.032	0.871	0.898	0.919	1.002	0.955	0.978	0.886	0.955	1.036	0.871	0.772	0.703	0.864	1.003	0.822	0.94	1.005	0.886	0.909	0.79	1.002	0.948	0.982	0.906	0.955	0.966	0.919	0.769	0.891	0.918
71.112	1.024	0.909	1.013	1.06	1.095	0.8	0.712	0.946	0.875	0.821	0.943	0.931	1.125	0.986	1.03	0.845	0.778	0.775	0.951	0.794	0.894	0.897	0.983	0.915	0.952	0.889	0.961	0.984	0.893	0.811	0.688	0.85	0.904	0.824	0.92	0.985	0.941	0.932	0.858	1.012	1.024	1.037	0.891	1.028	0.993	0.963	0.834	0.886	0.91
72.109	0.995	0.937	0.956	1.191	1.016	0.96	0.744	0.963	0.846	0.853	0.947	0.946	1.079	1.066	1.049	0.895	0.852	0.775	0.974	0.84	0.951	0.923	1.061	0.91	0.954	0.921	1.01	0.972	0.907	0.811	0.683	0.829	0.904	0.893	0.952	0.939	0.938	0.866	0.828	0.975	1.005	0.99	0.92	0.999	0.986	0.93	0.818	0.897	0.977
73.105	1.051	1.007	1.027	0.941	1.01	0.763	0.85	0.951	0.873	0.88	0.924	0.908	1.06	0.949	1.056	0.904	0.912	0.868	0.906	0.795	0.922	0.964	0.997	0.901	0.903	0.887	1.033	0.953	0.896	0.831	0.718	0.907	0.947	0.875	0.904	0.996	0.917	0.9	0.803	0.97	0.97	0.981	0.884	0.944	0.908	0.905	0.803	0.945	0.924
74.118	0.975	0.979	1.044	0.865	1.118	0.852	0.811	0.954	0.951	0.88	0.939	1.045	1.127	1.029	1.025	0.892	0.769	0.796	0.977	0.819	0.938	0.989	1.009	0.92	0.861	0.879	1.017	1.002	0.915	0.864	0.642	0.875	0.914	0.895	0.938	0.974	0.976	0.878	0.796	0.96	1.016	1.001	0.809	0.883	0.906	0.919	0.849	0.905	0.915
75.114	1.242	0.928	0.986	0.889	1.04	0.853	0.848	0.852	0.932	0.889	0.902	0.966	1.076	1.082	0.998	0.877	0.871	0.917	1.019	0.871	0.956	0.949	1.029	0.914	0.83	0.866	1.038	0.989	0.943	0.892	0.677	0.889	0.972	0.885	0.921	0.999	0.981	0.92	0.845	0.951	1.015	1.021	0.779	0.86	0.853	0.872	0.817	0.876	0.959
76.095	1.171	0.927	1.041	0.868	1.029	0.939	0.903	0.883	0.913	0.803	0.902	0.987	0.998	1.067	0.955	0.909	0.877	0.893	1.055	0.856	0.941	0.965	1.071	0.885	0.841	0.886	0.997	1.129	0.95	0.878	0.677	0.839	0.908	0.858	0.979	0.974	0.976	0.903	0.884	1.029	1.002	0.967	0.828	0.914	0.871	0.966	0.902	0.927	0.902
77.107	1.12	0.914	0.97	1.106	1.125	0.741	0.847	0.954	0.913	0.825	0.894	1.041	1.13	1.081	0.953	0.922	0.919	0.928	1.058	0.859	1.002	0.976	1.022	0.93	0.903	0.883	1.018	1.062	0.998	0.893	0.714	0.847	0.991	0.888	0.89	0.942	1.004	0.96	0.853	1.03	1	0.947	0.833	0.933	0.868	1.03	0.818	0.918	0.949
78.104	1.085	0.93	1.102	1.045	1.022	0.876	0.85	0.99	0.979	0.875	0.86	1.163	1.113	1.149	0.944	0.923	0.928	0.923	1.071	0.893	0.932	0.935	0.96	0.971	0.927	1.002	1.06	1.082	1.006	0.891	0.715	0.878	0.887	0.897	0.81	0.879	0.96	0.972	0.851	1.001	0.953	0.93	0.888	0.99	0.864	1.079	0.931	0.9	0.979
79.1	1.089	0.934	1.061	1.166	1.027	0.869	0.876	0.939	0.965	0.871	0.851	1.056	1.132	1.085	0.898	0.907	0.839	0.982	1.001	0.898	0.963	0.951	1.005	0.969	0.873	0.97	1.02	1.071	0.982	0.887	0.859	0.906	0.897	0.988	0.952	0.885	0.972	0.985	0.871	0.989	0.987	0.923	0.878	0.992	0.912	1.052	0.854	0.951	0.997
80.097	1.246	0.936	1.054	1.085	0.935	0.883	0.857	0.959	0.944	0.897	0.844	1.036	1.084	1.013	0.926	0.931	0.719	0.88	1.028	0.867	0.949	0.916	0.979	1.012	1.012	1.017	1.021	1.042	0.981	0.902	0.786	0.872	0.941	0.998	0.875	0.99	0.891	0.941	0.917	0.975	0.921	0.878	0.931	0.96	0.922	1.076	0.854	0.904	1.026
81.093	1.095	0.969	1.072	1.066	0.92	0.912	0.925	0.987	1.004	0.843	0.786	0.992	1.2	1.186	0.857	0.925	0.697	0.883	1.004	0.892	0.938	0.934	1.101	1.002	1.054	1.097	1.037	1.087	0.96	0.882	0.852	0.932	0.869	0.907	1.036	1.016	0.99	0.972	0.858	0.997	0.996	0.874	0.848	0.909	0.895	1.016	0.911	0.924	0.967
82.09	1.136	0.917	1.1	1.085	0.828	0.975	0.876	1.039	1.025	0.926	0.8	1.143	1.231	1.102	0.894	0.928	0.758	0.909	0.934	0.857	0.985	0.935	1.027	0.951	1.02	1.088	1.037	1.073	0.96	0.903	0.787	0.894	0.901	1.016	0.885	1.01	1.02	0.971	0.902	0.995	1.007	0.928	0.895	0.877	0.961	1.058	0.907	0.983	0.998
83.086	1.129	0.894	1.069	0.929	0.886	1.095	0.88	1.078	1.103	1.003	0.796	1.225	1.148	1.062	0.916	0.96	0.869	0.967	1.012	0.914	0.977	0.925	1.107	0.944	0.973	1.079	1.027	1.092	1	0.901	0.886	0.916	0.964	1.053	0.959	1.018	1.061	0.945	0.949	0.992	0.955	0.859	0.881	0.945	0.956	1.08	0.866	0.961	1.002
[truncated: 68 more columns]
