# Supplementary material for: Plakoglobin transmits tension across VE-cadherin for vascular leak formation and leukocyte diapedesis
Source: EMBO J. 2026 Mar 11;45(7):2210–38. doi: 10.1038/s44318-026-00732-0 (PMC13043941; doi:10.1038/s44318-026-00732-0)
Supplement: Supplementary file 7 — Source data Fig. 6 [file 44318_2026_732_MOESM7_ESM.zip › Figure 6/6A/Raw data_3 independent repeats∩Ç¿/04112025/FRAP exp 04112025 siBCAT.xlsx]

## Sheet: Description
Description
Each sheet represents a separate acquisation.
Each acqisation had 4 'intensity regions'-
Region 1= Bleached ROI 1
Region 2= Bleached ROI 2
Region 3= Unbleached reference ROI
Region 4= Background

## Sheet: Sheet1
Time	Time [s]	Intensity Region 1	Intensity Region 2	Intensity Region 3	Intensity Region 4
1	0	40.507	46.946	47.325	16.421
2	0.6315	39.718	47.149	45.893	16.321
3	1.6285	40.419	47.269	46.713	16.661
4	2.6254	39.938	46.824	46.791	16.542
5	3.6223	39.145	46.262	46.599	16.281
6	5.6608	5.679	5.856	45.491	16.348
7	5.9428	6.323	6.321	45.742	16.467
8	6.9238	7.506	7.429	45.867	16.63
9	7.9366	8.209	8.608	45.752	16.278
10	8.9177	9.281	9.312	45.817	16.439
11	9.9146	9.955	9.952	46.131	16.272
12	10.9116	10.274	10.931	45.002	16.361
13	11.9085	10.879	11.061	45.181	16.378
14	12.9054	11.635	11.627	46.4	15.922
15	13.9024	12.231	11.953	45.297	15.967
16	14.9152	12.472	12.954	45.86	16.065
17	15.9121	12.515	12.988	46.2	16.001
18	16.909	13.481	13.254	46.117	15.653
19	17.906	13.726	13.844	44.67	16.077
20	18.9029	13.951	13.991	45.149	15.825
21	19.8998	14.502	14.473	45.388	15.73
22	20.8968	15.202	14.7	45.74	15.935
23	21.8937	15.485	14.726	45.221	15.852
24	22.8906	15.642	15.032	45.086	16.064
25	23.8876	16.317	15.514	44.964	15.956
26	24.8845	16.296	15.589	46	15.565
27	25.8814	16.818	15.548	46.129	15.615
28	26.8943	17.365	15.767	45.358	15.706
29	27.8912	17.785	15.903	45.375	16.179
30	28.8881	18.274	16.28	45.613	15.626
31	29.8692	18.08	16.899	45.238	15.481
32	30.8661	18.991	16.562	45.622	15.65
33	31.8789	18.621	16.84	46.504	15.361
34	32.8759	19.177	16.931	45.669	15.651
35	33.8569	19.536	17.823	45.694	15.314
36	34.8538	20.035	17.563	46.763	15.463
37	35.8667	20.426	17.734	45.914	15.404
38	36.8636	20.054	17.623	46.417	15.309
39	37.8605	20.473	18.179	46.156	14.898
40	38.8575	20.959	18.54	47.284	14.824
41	39.8544	20.947	19.488	46.765	15.452
42	40.8513	21.428	19.042	46.388	15.374
43	41.8483	21.145	19.386	46.814	15.505
44	42.8452	22	20.235	47.325	15.302
45	43.8421	21.414	19.591	45.991	15.557
46	44.8391	21.43	19.648	46.645	15.555
47	45.836	22.214	19.448	47.515	14.817
48	46.8329	21.774	19.742	46.732	15.548
49	47.8299	22.061	19.694	46.704	15.318
50	48.8268	22.21	19.923	47.41	15.386
51	49.8237	21.867	20.567	47.972	15.252
52	50.8366	22.555	20.01	46.764	15.029
53	51.8335	23.046	19.853	47.618	15.101
54	52.8304	22.567	20.528	47.298	15.185
55	53.8274	23.221	20.737	47.034	15.481
56	54.8084	23.282	20.558	47.414	15.251
57	55.8212	23.401	21.329	47.362	15.282
58	56.8182	23.599	21.181	46.47	15.476
59	57.8151	23.849	20.943	46.62	15.844
60	58.812	23.124	21.446	46.332	15.419
61	59.809	23.957	21.23	46.899	15.862
62	60.8059	23.993	21.455	46.5	15.384
63	61.8028	24.423	21.295	46.45	15.172
64	62.7998	24.572	21.592	46.878	15.657
65	63.7967	24.912	21.551	45.891	15.534
66	64.7936	24.809	21.596	46.065	15.556
67	65.7906	24.698	21.933	46.23	15.83
68	66.7875	24.978	21.653	45.437	16.004
69	67.8003	24.974	21.642	45.243	16.309
70	68.7814	25.611	20.977	44.833	15.293
71	69.7783	25.535	21.15	46.949	15.85
72	70.7752	25.911	21.511	45.589	15.761
73	71.7881	26.507	21.914	45.837	15.453
74	72.785	26.488	21.53	45.583	15.742
75	73.766	26.609	21.92	45.355	15.579
76	74.763	25.793	21.595	45.469	15.446
77	75.7758	27.216	21.658	45.339	15.807
78	76.7727	26.927	21.69	43.353	15.396
79	77.7697	26.935	21.868	43.829	15.407
80	78.7666	26.87	21.389	44.213	15.433
81	79.7635	27.244	21.644	43.536	15.178
82	80.7605	26.98	21.725	43.698	15.103
83	81.7574	27.688	21.592	42.876	15.101
84	82.7543	27.427	21.56	43.786	15.167
85	83.7513	28.093	21.274	42.682	15.202
86	84.7482	28.315	22.133	42.858	15.213
87	85.7451	28.188	21.915	42.863	15.445
88	86.7421	28.811	22.591	43.366	14.973
89	87.7549	28.421	22.135	42.974	15.284
90	88.7359	28.581	22.172	42.268	15.476

## Sheet: Sheet2
Time	Time [s]	Intensity Region 1	Intensity Region 2	Intensity Region 3	Intensity Region 4
1	0	39.714	37.485	33.446	10.655
2	0.996	39.115	37.733	33.715	10.821
3	1.9919	39.717	37.65	33.761	10.591
4	3.2718	39.292	37.052	33.775	10.886
5	3.9818	39.177	37.688	33.41	10.519
6	5.927	5.13	5.289	33.656	10.733
7	6.208	5.485	5.472	33.018	10.658
8	7.1881	6.755	6.412	33.134	10.787
9	8.1841	7.317	6.961	32.392	10.903
10	9.1959	7.887	7.356	32.222	10.499
11	10.1919	8.276	8.242	33.434	10.816
12	11.1879	9.12	8.678	32.808	10.714
13	12.1838	9.085	8.686	32.901	10.844
14	13.1798	9.407	9.406	32.762	10.232
15	14.1758	9.805	9.617	32.898	10.155
16	15.1717	10.241	10.069	32.716	10.477
17	16.1677	10.194	10.375	32.74	10.757
18	17.1637	10.482	11.026	33.02	10.576
19	18.1755	10.878	10.937	32.785	10.969
20	19.1715	11.349	11.475	33.236	10.463
21	20.1675	11.384	11.572	32.558	10.611
22	21.1635	11.695	11.654	33.017	10.664
23	22.1594	11.982	11.986	32.719	10.704
24	23.1554	12.166	12.008	32.383	10.335
25	24.1514	12.001	12.623	31.683	10.262
26	25.1632	12.507	12.871	31.818	10.36
27	26.1433	12.613	13.254	31.938	10.325
28	27.1552	12.649	13.369	31.809	10.658
29	28.1352	13.086	13.466	31.601	10.387
30	29.1471	12.825	13.705	31.445	10.43
31	30.1431	13.235	13.714	32.429	10.368
32	31.139	13.363	14.266	30.688	10.29
33	32.1509	13.153	14.04	30.833	10.342
34	33.131	13.657	14.419	31.45	10.375
35	34.1428	13.475	14.693	31.535	10.446
36	35.1229	13.878	14.872	30.452	10.324
37	36.1189	13.766	15.141	30.02	10.189
38	37.1149	14.039	15.274	31.431	10.498
39	38.1267	14.472	15.286	30.949	10.511
40	39.1227	14.463	15.33	30.796	10.682
41	40.1187	14.369	15.839	30.524	10.369
42	41.1146	14.689	15.963	30.676	10.153
43	42.1106	15.067	16.24	31.182	9.98
44	43.1225	15.43	16.203	30.558	10.395
45	44.1184	15.373	16.224	29.863	10.32
46	45.0985	15.171	16.251	30.645	10.064
47	46.1104	15.698	16.552	29.285	10.372
48	47.0904	15.384	16.781	30.277	10.037
49	48.1023	15.727	16.333	29.608	10.274
50	49.0983	16.479	17.001	30.014	10.002
51	50.0942	15.948	16.803	30.494	9.752
52	51.1061	16.023	16.796	29.73	9.746
53	52.0862	16.191	16.984	29.292	9.694
54	53.098	16.473	17.297	29.654	10.223
55	54.094	16.385	17.189	29.537	9.935
56	55.09	16.606	17.435	29.573	9.883
57	56.086	16.811	17.165	30.089	9.956
58	57.0819	16.892	17.413	29.53	10.143
59	58.0779	17.145	17.817	29.532	10.053
60	59.0739	17.445	17.441	29.848	9.949
61	60.0698	17.463	18.087	29.229	10.062
62	61.0817	17.652	17.977	28.917	10.141
63	62.0618	17.71	17.793	29.308	10.29
64	63.0577	17.466	17.983	29.347	10.16
65	64.0696	17.544	18.05	29.317	10.302
66	65.0656	18.086	18.292	28.854	10.064
67	66.0615	17.859	18.069	28.673	10.135
68	67.0575	17.601	18.547	28.671	10.123
69	68.0535	17.815	18.489	28.848	10.273
70	69.0495	18.438	18.278	28.421	10.166
71	70.0454	18.295	18.6	28.401	9.953
72	71.0414	18.423	18.667	28.151	10.163
73	72.0374	18.708	18.608	28.18	9.969
74	73.0333	18.362	18.899	28.353	10.175
75	74.0452	17.909	19.495	27.807	10.1
76	75.0412	18.654	18.746	29.104	9.922
77	76.0371	18.196	19.241	28.465	9.952
78	77.0331	18.38	19.279	29.276	10.52
79	78.0291	18.589	19.216	28.229	10.003
80	79.025	18.604	19.291	28.257	9.915
81	80.0369	18.641	19.342	28.347	10.602
82	81.017	18.509	19.728	27.851	9.983
83	82.0288	18.456	19.614	28.563	9.841
84	83.0248	18.721	19.584	28.614	10.29
85	84.0208	18.752	19.969	27.648	9.799
86	85.0167	19.115	20.382	28.238	9.937
87	86.0127	18.675	20.1	27.67	9.625
88	87.0087	18.691	20.424	27.37	9.78
89	88.0047	18.858	20.645	28.312	9.929
90	89.0006	19.323	20.857	28.176	9.854

## Sheet: Sheet3
Time	Time [s]	Intensity Region 1	Intensity Region 2	Intensity Region 3	Intensity Region 4
1	0	27.34	25.041	20.584	13.852
2	0.3138	26.401	24.961	20.29	14.284
3	1.3108	26.772	24.239	20.16	13.752
4	2.3077	27.174	24.326	19.937	13.846
5	3.3047	26.919	24.161	20.421	13.796
6	5.3435	4.856	4.22	20.13	13.849
7	5.6255	4.913	4.233	20.052	14
8	6.6066	5.807	4.946	20.638	13.845
9	7.6194	6.685	5.578	19.899	13.72
10	8.6164	6.946	5.854	19.662	13.305
11	9.5975	7.145	6.231	19.745	12.795
12	10.6103	7.673	6.413	19.934	12.959
13	11.6073	8.249	6.675	19.479	12.988
14	12.6042	8.681	6.996	19.772	12.463
15	13.6012	8.971	7.26	20.111	12.389
16	14.5823	9.002	7.372	19.93	13.131
17	15.5951	9.485	7.612	19.415	12.67
18	16.5921	9.799	7.971	19.644	12.728
19	17.5891	10.072	8.249	19.473	12.687
20	18.586	10.376	7.866	19.257	13.075
21	19.583	10.509	8.129	19.729	12.606
22	20.58	10.663	8.713	20.272	12.436
23	21.5769	11.337	8.713	19.543	12.588
24	22.5739	11.106	8.855	19.427	12.652
25	23.5868	11.662	8.738	19.576	12.709
26	24.5678	11.537	9.286	19.774	13.252
27	25.5807	11.676	9.233	19.472	13.165
28	26.5618	12.176	9.159	19.745	13.205
29	27.5746	12.09	9.492	19.995	12.766
30	28.5557	12.152	9.511	19.994	13.465
31	29.5685	12.283	9.751	19.475	13.323
32	30.5496	12.672	9.849	19.677	13.163
33	31.5625	12.902	9.757	19.486	12.859
34	32.5436	13.518	9.813	19.461	13.712
35	33.5564	13.502	9.892	19.197	13.531
36	34.5375	13.359	10.083	19.416	13.491
37	35.5503	13.766	10.011	19.178	13.301
38	36.5473	14.099	10.242	19.476	13.582
39	37.5443	13.69	9.945	19.628	13.027
40	38.5412	13.427	10.473	19.34	13.209
41	39.5382	13.437	10.644	19.038	13.021
42	40.5352	13.676	10.513	19.242	12.714
43	41.5321	13.88	10.772	19.148	13.25
44	42.5291	13.861	10.553	19.339	13.118
45	43.5419	14.204	10.924	19.13	13.145
46	44.523	14.37	11.056	19.289	12.95
47	45.52	14.41	11.255	19.562	12.95
48	46.517	14.373	11.12	19.325	13.055
49	47.5139	14.044	11.292	19.329	12.729
50	48.5268	14.07	11.48	19.779	13.183
51	49.5079	14.658	11.683	19.644	13.366
52	50.5207	15.061	12.194	19.345	13.032
53	51.5018	14.704	11.564	19.557	12.915
54	52.4987	14.762	11.932	19.892	13.644
55	53.5116	14.528	11.849	19.911	13.188
56	54.5086	14.67	11.646	19.25	13.025
57	55.5055	15.286	11.881	19.939	12.921
58	56.5025	15.344	12.037	19.871	12.851
59	57.4836	15.083	11.795	19.761	12.69
60	58.4964	15.807	12.112	20.032	12.433
61	59.4934	15.5	12.192	20.302	12.68
62	60.4904	15.599	11.811	20.102	12.672
63	61.4873	15.533	12.212	20.059	12.634
64	62.4843	15.929	12.174	20.229	12.84
65	63.4813	15.811	12.026	20.137	12.542
66	64.4782	15.821	12.297	19.624	12.673
67	65.4752	15.849	12.051	20.129	12.437
68	66.4722	16.321	12.154	19.679	12.22
69	67.4691	16.45	12.43	19.735	12.355
70	68.4661	16.595	12.124	19.375	12.328
71	69.463	16.784	12.006	19.482	12.825
72	70.46	16.625	12.492	19.681	12.684
73	71.457	16.567	12.167	18.984	12.066
74	72.4698	16.969	12.28	19.278	11.953
75	73.4668	16.978	12.579	19.624	12.143
76	74.4479	16.81	12.3	18.765	11.927
77	75.4607	16.803	12.341	18.916	11.703
78	76.4577	17.156	12.169	18.97	11.726
79	77.4547	17.042	12.198	19.104	11.819
80	78.4357	17.624	12.262	18.786	11.921
81	79.4486	17.068	12.422	18.717	12.1
82	80.4456	17.439	12.323	18.752	11.096
83	81.4425	17.018	12.301	19.237	11.362
84	82.4395	17.08	12.24	18.822	11.599
85	83.4364	17.34	12.272	18.888	11.186
86	84.4334	17.73	12.026	18.939	11.509
87	85.4304	17.727	12.581	18.875	11.405
88	86.4273	17.638	12.558	18.999	11.78
89	87.4243	17.686	12.253	18.524	12.051
90	88.4372	17.513	12.28	18.92	11.541

## Sheet: Sheet4
Time	Time [s]	Intensity Region 1	Intensity Region 2	Intensity Region 3	Intensity Region 4
1	0	25.375	22.11	26.341	12.444
2	0.2973	24.726	22.368	25.508	12.12
3	1.2936	24.977	23.021	25.954	12.128
4	2.3059	24.465	22.507	26.135	12.136
5	3.3022	24.989	22.576	25.965	12.724
6	5.3496	4.689	4.413	25.867	12.544
7	5.631	5.097	4.788	26.06	12.138
8	6.6273	6.456	5.986	26.29	12.187
9	7.6237	6.719	6.356	25.33	12.459
10	8.62	7.652	7.16	26.111	12.734
11	9.6164	7.83	7.766	25.444	12.756
12	10.6127	8.391	8.211	25.465	11.932
13	11.6091	8.847	8.291	24.924	12.75
14	12.6213	9.211	8.765	25.178	12.399
15	13.6176	9.205	8.772	25.076	12.202
16	14.614	9.893	9.375	24.492	12.591
17	15.6103	9.627	9.706	24.231	12.399
18	16.6067	10.111	10.008	24.418	12.186
19	17.603	10.474	10.009	24.424	12.303
20	18.5994	10.491	10.442	24.023	12.575
21	19.5957	10.815	10.556	24.384	12.489
22	20.6079	11.229	10.667	24.253	12.421
23	21.6043	10.905	11.11	23.629	12.306
24	22.5848	11.203	11.356	23.865	12.272
25	23.5811	11.386	11.507	23.943	12.313
26	24.5933	11.283	11.589	23.896	12.666
27	25.5897	11.921	11.518	23.648	12.367
28	26.586	12.058	11.976	24.082	12.182
29	27.5824	12.446	12.262	23.761	12.166
30	28.5787	12.226	12.389	23.702	12.289
31	29.5751	12.271	12.777	23.247	12.337
32	30.5714	12.746	12.001	23.277	12.436
33	31.5678	12.756	12.779	23.333	12.142
34	32.5641	13.243	12.55	23.172	12.213
35	33.5605	13.191	12.336	22.939	12.541
36	34.5568	13.629	12.269	23.033	12.156
37	35.569	13.719	12.965	22.798	12.179
38	36.5654	13.779	12.946	23.069	12.455
39	37.5617	13.971	12.955	22.775	12.406
40	38.5581	13.692	13.321	22.637	12.319
41	39.5544	14.014	12.625	22.204	12.104
42	40.5508	13.877	12.675	22.024	12.358
43	41.5471	14.631	13.003	22.293	12.223
44	42.5435	14.319	12.795	22.65	12.214
45	43.5398	14.034	13.211	21.852	12.416
46	44.5362	14.458	13.867	22.647	12.051
47	45.5484	14.348	13.59	22.789	12.504
48	46.5289	14.312	13.529	22.155	12.092
49	47.5411	14.329	13.378	22.844	12.484
50	48.5215	14.477	13.639	22.561	12.212
51	49.5338	14.417	14.24	22.321	12.441
52	50.5301	14.718	14.089	22.361	12.452
53	51.5265	14.481	14.569	22.246	12.377
54	52.5228	14.518	14.242	21.835	12.486
55	53.5192	14.546	14.394	21.878	12.203
56	54.5155	14.432	14.91	21.508	12.233
57	55.5119	15.026	15.387	21.834	12.347
58	56.5082	14.996	15.734	21.785	12.451
59	57.5046	14.64	15.272	21.725	12.433
60	58.5168	14.792	15.077	21.863	12.692
61	59.5131	14.725	15.78	21.909	12.591
62	60.5095	15.231	15.679	22.234	12.199
63	61.5058	14.894	16.103	21.566	11.81
64	62.5022	14.855	16.467	21.993	12.331
65	63.4985	15.114	16.457	21.977	12.413
66	64.4949	14.806	17.006	21.879	12.49
67	65.4912	15.058	16.883	21.959	12.536
68	66.5035	15.398	16.881	21.635	12.205
69	67.4839	15.282	17.411	21.78	11.89
70	68.4803	15.29	17.779	21.82	12.267
71	69.4766	15.709	18.006	21.501	12.336
72	70.4888	15.276	17.778	21.295	12.321
73	71.4693	15.649	18.241	21.019	12.531
74	72.4815	15.657	18.665	20.456	12.112
75	73.4779	15.734	18.702	20.464	12.483
76	74.4742	15.688	18.576	21.291	12.688
77	75.4706	15.774	18.464	20.434	12.357
78	76.4669	16.102	19.007	20.408	12.14
79	77.4633	16.295	18.734	20.587	12.208
80	78.4596	16.032	19.006	20.064	12.311
81	79.4719	16.551	19.124	20.204	12.034
82	80.4682	16.407	19.142	20.274	11.859
83	81.4645	16.813	18.97	19.458	12.013
84	82.4609	16.591	18.687	19.716	12.27
85	83.4572	15.95	18.876	19.234	12.063
86	84.4536	16.497	18.512	19.754	12.386
87	85.4499	16.605	18.965	19.563	12.662
88	86.4463	16.663	18.918	19.056	12.438
89	87.4426	16.647	18.946	19.719	12.332
90	88.439	16.98	19.243	19.05	12.336

## Sheet: Sheet5
Time	Time [s]	Intensity Region 1	Intensity Region 2	Intensity Region 3	Intensity Region 4
1	0	47.356	60.428	49.494	14.575
2	0.2974	47.471	59.696	49.636	14.152
3	1.2939	47.26	59.775	48.669	14.002
4	2.2903	47.576	58.814	49.105	14.096
5	3.3027	46.725	58.948	48.54	14.358
6	5.307	6.007	6.615	49.17	14.85
7	5.5727	6.359	7.275	49.663	14.54
8	6.5691	7.725	8.753	49.215	13.343
9	7.5656	8.573	9.545	49.934	13.591
10	8.562	9.104	10.192	49.4	13.374
11	9.5585	9.743	11.028	48.915	13.556
12	10.5549	10.039	11.564	48.946	13.529
13	11.5514	10.627	12.22	48.05	13.615
14	12.5479	10.997	12.438	49.1	13.462
15	13.5602	11.431	12.706	48.598	13.358
16	14.5567	11.561	13.304	49.09	13.558
17	15.5531	12.266	13.536	48.561	13.561
18	16.5496	12.161	13.723	47.804	14.031
19	17.5301	12.823	14.443	48.88	13.532
20	18.5425	12.95	15.111	48.79	13.002
21	19.5389	13.296	14.999	48.899	13.494
22	20.5354	14.106	16.297	48.52	13.498
23	21.5319	14.293	16.538	49.219	13.362
24	22.5442	14.354	17.079	48.505	12.8
25	23.5248	13.941	17.682	48.27	13.123
26	24.5371	14.881	17.614	48.095	13.567
27	25.5177	15.219	17.977	48.636	13.698
28	26.5141	15.365	18.044	47.768	13.73
29	27.5265	15.377	18.199	48.105	13.775
30	28.507	15.829	18.758	48.176	13.578
31	29.5194	16.211	19.112	49.617	14.077
32	30.5158	16.218	19.189	48.389	13.657
33	31.5123	16.724	19.299	48.199	13.953
34	32.5088	17.028	19.679	48.652	13.633
35	33.5052	17.045	20.21	48.524	13.737
36	34.5017	18.179	20.023	48.503	13.852
37	35.4981	18.138	20.072	48.622	13.83
38	36.4946	18.233	20.573	48.553	13.653
39	37.491	18.68	20.892	48.923	13.549
40	38.4875	18.642	21.095	49.277	13.647
41	39.484	18.969	20.935	49.684	13.567
42	40.4963	19.683	21.281	49.267	13.727
43	41.4928	19.2	21.498	49.874	13.878
44	42.4892	19.593	21.785	49.824	13.653
45	43.4857	19.304	22.214	50.449	13.525
46	44.4821	19.248	21.931	50.454	13.624
47	45.4786	19.005	22.392	51.073	13.428
48	46.475	19.512	22.202	51.196	13.59
49	47.4715	19.897	22.814	50.004	14.034
50	48.4679	19.949	22.506	51.344	13.735
51	49.4644	20.396	23.715	50.597	13.591
52	50.4609	19.966	23.439	51.463	13.122
53	51.4732	20.581	23.121	52.25	13.764
54	52.4697	19.878	22.592	50.653	13.532
55	53.4502	19.841	23.257	51.23	13.387
56	54.4626	20.754	23.535	51.125	13.036
57	55.4431	21.158	23.713	51.499	13.371
58	56.4555	20.735	23.19	51.431	13.641
59	57.4519	21.254	23.164	51.573	13.126
60	58.4484	20.442	23.147	51.293	13.564
61	59.4449	20.793	24.088	52.697	13.302
62	60.4413	20.947	23.912	51.316	13.269
63	61.4537	21.439	23.958	51.926	13.971
64	62.4342	21.538	24.14	51.566	14.318
65	63.4466	21.814	24.879	50.627	14.002
66	64.4271	22.547	24.295	50.947	13.949
67	65.4395	22.246	23.406	50.516	14.104
68	66.4359	22.652	23.502	51.108	14.391
69	67.4165	22.924	24.359	49.395	13.818
70	68.4289	22.503	24.356	49.036	13.423
71	69.4253	23.067	24.559	49.996	14.049
72	70.4218	22.806	24.69	49.045	13.449
73	71.4182	22.88	24.177	48.578	13.391
74	72.4147	23.282	25.173	49.061	13.224
75	73.4111	23.308	24.846	49.452	12.711
76	74.4076	23.159	25.062	49.344	13.664
77	75.404	23.518	24.414	48.621	13.319
78	76.4164	23.702	24.773	49.05	13.481
79	77.4128	23.767	25.542	48.094	13.285
80	78.4093	24.049	24.736	48.169	13.663
81	79.4058	24.48	25.32	47.463	13.865
82	80.4022	24.472	25.011	48.687	14.199
83	81.3987	24.384	25.124	48.524	13.858
84	82.3792	24.394	24.856	48.868	14.402
85	83.3916	24.092	25.293	49.21	13.826
86	84.388	23.87	25.096	47.89	13.934
87	85.3845	24.433	25.17	47.276	13.902
88	86.3968	24.478	25.188	47.74	14.425
89	87.3774	24.105	25.886	48.803	14.24
90	88.3739	24.519	25.509	48.229	13.069

## Sheet: Sheet6
Time	Time [s]	Intensity Region 1	Intensity Region 2	Intensity Region 3	Intensity Region 4
1	0	50.001	43.987	42.334	14.685
2	0.3134	50.169	44.356	41.557	14.319
3	1.31	49.36	44.157	42.176	13.88
4	2.3066	49.994	43.608	43.182	14.634
5	3.3031	49.237	44.589	42.423	14.212
6	5.2432	6.734	6.01	42.297	14.478
7	5.5248	7.536	6.52	42.941	14.662
8	6.5055	8.743	8.11	42.393	14.123
9	7.518	9.92	9.135	42.003	14.109
10	8.5146	11.127	9.9	42.96	13.773
11	9.5111	11.844	10.572	41.847	14.109
12	10.5077	12.922	11.583	42.023	13.591
13	11.5043	13.541	12.083	42.159	13.403
14	12.5009	13.956	12.673	42.78	13.936
15	13.5133	14.638	12.891	42.634	13.814
16	14.494	14.645	13.594	42.767	13.655
17	15.4906	15.087	14.206	42.107	13.54
18	16.4871	15.523	13.93	42.285	13.518
19	17.4996	15.596	14.512	42.341	13.488
20	18.4803	16.259	15.163	42.305	13.506
21	19.4928	16.531	15.586	42.851	13.734
22	20.4893	17.103	15.89	42.446	13.272
23	21.4859	17.407	16.307	41.948	13.313
24	22.4825	17.69	16.319	42.79	13.702
25	23.4632	17.689	16.727	42.533	13.471
26	24.4756	18.305	17.211	41.642	13.035
27	25.4722	18.203	17.593	42.228	13.016
28	26.4688	19.03	17.572	41.351	13.529
29	27.4653	18.921	18.491	41.779	13.248
30	28.4619	19.564	18.045	41.751	13.524
31	29.4585	19.707	17.882	41.805	12.974
32	30.4551	20.353	18.623	41.276	12.977
33	31.4516	20.033	18.628	41.048	12.843
34	32.4641	21.258	18.853	41.265	13.232
35	33.4607	21.323	19.715	41.061	12.691
36	34.4414	22.213	19.339	41.38	12.535
37	35.4538	22.25	19.907	40.259	12.506
38	36.4504	22.51	20.102	41.3	12.525
39	37.447	23.024	19.724	40.184	12.995
40	38.4435	23.345	20.359	40.097	12.965
41	39.4401	23.828	20.348	39.968	12.86
42	40.4367	23.452	20.927	39.677	12.676
43	41.4333	24.623	20.834	39.413	12.625
44	42.4298	24.104	20.41	39.333	13.164
45	43.4423	23.932	20.77	39.225	12.631
46	44.423	24.177	20.699	38.536	12.868
47	45.4195	24.555	21.12	38.504	13.03
48	46.432	24.363	21.102	38.65	12.859
49	47.4127	25.162	21.202	38.589	12.827
50	48.4252	24.968	21.468	39.077	12.927
51	49.4217	25.358	20.991	38.96	12.932
52	50.4183	25.785	22	38.962	12.718
53	51.399	25.623	21.977	38.521	12.85
54	52.4114	25.618	22.453	38.281	12.78
55	53.408	25.903	22.27	38.145	12.914
56	54.4046	25.97	22.518	38.588	12.524
57	55.4012	25.562	22.547	37.922	12.474
58	56.3977	26.419	22.869	38.578	12.412
59	57.4102	26.496	22.675	38.454	12.366
60	58.3909	26.376	22.95	38.068	12.545
61	59.4033	25.689	23.018	38.339	12.419
62	60.384	26.487	23.514	37.786	12.661
63	61.3965	26.185	23.832	37.673	12.577
64	62.3772	26.835	24.305	38.325	12.575
65	63.3896	26.527	23.931	38.006	12.674
66	64.3703	26.695	23.744	37.41	12.731
67	65.3828	27.09	24.241	38.48	12.539
68	66.3794	26.871	24.467	37.995	12.456
69	67.3759	27.295	24.151	38.231	12.465
70	68.3725	27.368	24.742	37.718	12.732
71	69.3691	27.077	24.645	37.308	12.298
72	70.3656	27.971	24.25	37.618	12.36
73	71.3622	27.624	24.668	37.73	12.48
74	72.3747	28.014	24.642	38.141	12.633
75	73.3554	27.482	25.052	37.838	12.666
76	74.3678	27.821	25.085	37.874	12.795
77	75.3485	26.82	25.778	37.859	12.118
78	76.3451	28.316	25.375	37.364	12.157
79	77.3417	28.004	25.836	36.784	12.425
80	78.3541	28.258	26.345	37.113	12.208
81	79.3507	27.568	26.038	37.149	12.644
82	80.3473	27.693	26.852	36.867	12.552
83	81.3438	27.269	25.957	36.905	12.584
84	82.3404	27.333	26.509	36.987	12.546
85	83.337	27.601	26.881	36.956	12.466
86	84.3336	27.392	26.7	36.427	12.324
87	85.3301	27.644	26.978	36.308	12.252
88	86.3267	27.502	27.065	37.171	12.613
89	87.3392	27.481	26.82	36.363	12.29
90	88.3357	27.633	26.998	37.184	12.291

## Sheet: Sheet7
Time	Time [s]	Intensity Region 1	Intensity Region 2	Intensity Region 3	Intensity Region 4
1	0	20.213	21.293	23.294	7.854
2	0.5833	20.432	20.896	22.762	7.839
3	1.5956	20.759	20.976	22.931	7.649
4	2.5919	20.954	21.069	22.65	7.564
5	3.5883	20.593	20.963	23.233	7.719
6	5.7734	3.925	3.91	23.301	7.609
7	6.0549	4.406	4.403	23.188	7.583
8	7.0513	5.097	5.262	22.782	7.74
9	8.0476	5.931	6.073	23.421	7.442
10	9.0599	6.472	6.492	23.26	7.45
11	10.0563	6.894	6.812	23.362	7.477
12	11.0526	7.461	7.64	22.705	7.596
13	12.049	7.847	7.814	22.21	7.449
14	13.0454	8.212	7.954	23.066	7.586
15	14.0418	8.695	8.777	23.061	7.616
16	15.0381	8.806	8.834	22.944	7.866
17	16.0345	9.217	9.231	22.592	7.707
18	17.0468	8.977	9.49	22.893	7.312
19	18.0273	9.586	9.931	22.786	7.571
20	19.0395	9.939	10.125	22.768	7.793
21	20.02	9.756	10.203	22.748	7.77
22	21.0323	10.248	10.377	22.689	7.358
23	22.0286	10.083	10.809	22.67	7.344
24	23.025	10.664	11.347	22.58	7.54
25	24.0214	10.742	11.392	22.407	7.403
26	25.0178	10.921	11.501	22.717	7.276
27	26.0141	11.304	11.72	22.867	7.362
28	27.0105	11.342	11.844	23.192	7.828
29	28.0069	11.215	11.997	22.93	7.356
30	29.0033	11.366	12.078	22.485	7.124
31	29.9996	11.378	12.381	22.749	7.457
32	31.0119	11.689	12.428	22.575	7.474
33	31.9924	11.524	12.148	22.667	7.41
34	32.9888	11.594	12.872	22.869	7.389
35	33.9851	11.823	12.683	22.863	7.366
36	34.9974	11.67	12.54	22.633	7.342
37	35.9938	11.924	13.023	22.43	7.415
38	36.9902	12.352	13.203	22.714	7.085
39	38.0024	12.472	13.513	22.701	7.299
40	38.9829	12.368	13.699	22.462	7.323
41	39.9793	12.328	13.565	22.83	7.248
42	40.9757	12.315	13.756	22.386	7.356
43	41.9879	12.347	13.779	22.669	7.377
44	42.9684	12.835	13.838	22.317	7.199
45	43.9807	12.416	13.911	22.018	7.389
46	44.977	12.474	14.237	21.735	7.136
47	45.9734	12.684	13.991	21.641	7.353
48	46.9698	12.801	14.749	22.461	7.482
49	47.9503	12.621	14.306	21.866	7.239
50	48.9625	12.688	14.629	21.85	7.079
51	49.9589	13.042	15.02	21.737	7.074
52	50.9553	12.906	14.788	22.205	7.103
53	51.9675	13.324	14.889	21.95	7.087
54	52.948	12.633	14.831	21.892	7.229
55	53.9444	13.419	14.564	21.715	7.268
56	54.9408	13.408	14.832	21.943	7.192
57	55.953	13.305	15.237	21.651	7.208
58	56.9494	13.666	14.894	21.692	7.47
59	57.9458	13.576	14.798	22.07	7.25
60	58.9422	13.718	14.753	22.263	7.028
61	59.9385	13.952	15.023	22.032	7.331
62	60.9349	13.857	15.183	22.727	7.42
63	61.9313	13.49	14.853	21.876	7.209
64	62.9277	13.573	14.652	21.848	7.188
65	63.924	13.848	14.765	22.093	7.093
66	64.9204	13.615	15.163	22.218	6.955
67	65.9168	14.168	14.944	22.164	6.817
68	66.9291	13.381	14.868	21.88	7.09
69	67.9254	13.824	15.295	21.853	7.189
70	68.9059	13.48	14.837	22.158	7.025
71	69.9182	13.886	15.084	21.62	7.093
72	70.9146	13.765	15.095	22.617	6.906
73	71.895	13.544	15.338	21.993	7.288
74	72.9073	13.734	14.998	21.853	7.254
75	73.9037	13.907	15.73	21.56	7.136
76	74.9	13.757	15.319	21.439	7.146
77	75.8964	13.819	15.267	21.831	6.924
78	76.8928	13.59	15.138	22.361	7.037
79	77.9051	13.626	15.394	22.217	7.073
80	78.8855	14.195	15.791	21.761	7.191
81	79.8978	13.851	15.911	21.895	7.104
82	80.8942	13.591	15.986	22.087	6.945
83	81.8906	13.942	16.337	22.076	7.066
84	82.8869	13.956	15.924	22.329	7.309
85	83.8833	13.922	16.254	22.258	7.194
86	84.8797	14.105	16.179	22.353	7.146
87	85.8761	13.937	16.375	22.464	6.905
88	86.8724	14.149	16.202	21.994	7.13
89	87.8688	13.886	15.93	22.169	7.066
90	88.8652	13.975	15.944	21.676	6.911

## Sheet: Sheet8
Time	Time [s]	Intensity Region 1	Intensity Region 2	Intensity Region 3	Intensity Region 4
1	0	36.814	36.116	34.835	8.505
2	0.314	36.94	35.526	34.902	8.685
3	1.3112	36.703	35.699	35.072	8.836
4	2.3084	36.092	35.861	34.836	8.982
5	3.2898	36.773	35.961	34.735	8.913
6	5.2707	7.094	7.23	35.008	8.176
7	5.553	7.651	7.407	35.131	8.555
8	6.5343	8.255	8.184	34.708	8.226
9	7.5315	8.994	8.945	34.319	8.409
10	8.5446	9.667	9.348	35.008	8.171
11	9.5418	9.955	9.386	33.986	8.362
12	10.539	10.4	9.764	34.8	8.267
13	11.5362	10.799	10.094	35.376	8.301
14	12.5334	10.872	10.162	34.987	8.598
15	13.5306	11.211	10.534	34.637	8.309
16	14.5278	11.267	11	34.737	8.397
17	15.525	11.331	10.794	35.076	8.184
18	16.5222	11.604	10.538	34.347	8.503
19	17.5194	11.807	10.842	34.48	8.298
20	18.5166	11.619	10.995	34.627	8.268
21	19.5138	11.92	11.268	35.038	8.153
22	20.511	12.058	11.277	34.525	8.331
23	21.5082	12.177	11.054	34.021	8.033
24	22.5054	12.269	11.362	34.752	8.159
25	23.5026	12.357	11.564	34.626	8.231
26	24.4998	12.737	11.862	35.396	8.238
27	25.497	12.744	11.575	34.829	7.767
28	26.5101	12.768	12.001	35.327	8.016
29	27.5073	12.66	11.537	34.707	7.906
30	28.4886	12.899	11.824	34.835	8.003
31	29.4858	12.821	11.701	34.275	8.023
32	30.483	13.03	11.599	34.567	8.188
33	31.4802	13.642	11.854	35.775	8.182
34	32.4774	13.104	11.698	34.66	8.187
35	33.4746	13.381	12.065	34.857	8.077
36	34.4718	13.775	12.118	35.437	8.22
37	35.4849	12.995	12.233	34.505	7.995
38	36.4662	13.26	12.192	35.342	8.287
39	37.4634	13.582	12.229	35.072	7.861
40	38.4765	13.626	11.768	34.986	7.791
41	39.4737	13.638	11.685	34.52	8.032
42	40.455	13.809	12.37	34.573	7.878
43	41.4681	14.27	12.018	34.614	7.869
44	42.4494	13.667	12.35	35.139	7.902
45	43.4625	13.644	12.128	34.708	7.512
46	44.4597	13.683	12.263	34.946	7.828
47	45.4569	13.965	12.265	34.895	7.919
48	46.4541	14.115	12.563	35.435	7.952
49	47.4513	14.246	12.353	35.822	7.853
50	48.4485	14.25	12.456	35.241	7.602
51	49.4457	14.631	12.642	35.494	7.881
52	50.4429	14.403	12.871	35.352	7.91
53	51.4401	14.285	12.648	34.476	7.662
54	52.4373	14.219	12.655	34.508	7.905
55	53.4345	14.984	12.518	34.916	7.624
56	54.4317	14.863	12.513	35.056	7.593
57	55.4289	15.113	12.668	35.054	7.639
58	56.4261	14.833	12.825	35.584	7.596
59	57.4392	15.252	12.734	35.346	7.586
60	58.4205	14.765	13.138	35.615	7.777
61	59.4177	15.346	12.829	35.645	7.648
62	60.4149	15.396	12.874	36.571	7.517
63	61.428	14.782	12.949	36.505	7.207
64	62.4093	15.423	13.01	36.625	7.312
65	63.4065	15.513	12.954	36.903	7.246
66	64.4037	15.213	13.145	36.063	6.941
67	65.4168	15.307	12.974	35.912	7.124
68	66.414	15.564	13.605	36.348	7.035
69	67.4112	15.433	13.471	36.335	7.268
70	68.4084	15.441	13.558	35.95	6.962
71	69.4056	15.608	13.627	36.691	7.201
72	70.4028	15.418	13.695	37.071	7.288
73	71.4	15.408	13.507	37.142	7.166
74	72.3813	15.324	13.624	37.054	7.082
75	73.3944	15.689	13.981	37.483	7.488
76	74.3916	15.153	13.835	36.41	7.226
77	75.3888	15.233	14.315	37.032	7.012
78	76.386	15.793	14.759	37.024	7.094
79	77.3673	15.408	14.37	37.223	7.284
80	78.3804	15.137	14.458	36.999	7.343
81	79.3776	15.282	14.499	37.439	7.34
82	80.3748	15.173	15.143	37.045	7.003
83	81.372	15.915	14.905	37.666	7.098
84	82.3692	15.991	15.331	37.374	7.241
85	83.3664	15.917	15.634	36.981	7.125
86	84.3636	15.792	14.889	37.173	7.037
87	85.3608	15.624	15.055	36.895	6.815
88	86.358	15.652	15.541	36.73	7.1
89	87.3552	15.616	14.914	36.894	6.983
90	88.3524	15.919	15.24	37.013	7.053

## Sheet: Sheet9
Time	Time [s]	Intensity Region 1	Intensity Region 2	Intensity Region 3	Intensity Region 4
1	0	28.434	32.589	36.811	7.852
2	0.6156	28.594	32.863	37.085	7.967
3	1.6124	28.064	32.763	36.618	7.565
4	2.6093	28.31	32.259	36.077	7.708
5	3.622	28.418	32.999	36.513	7.652
6	5.5127	4.237	4.94	37.339	7.59
7	5.7946	4.487	5.204	36.111	7.443
8	6.7915	5.285	6.133	36.388	7.314
9	7.7883	6.278	6.882	36.959	7.432
10	8.7852	6.382	7.341	36.889	7.551
11	9.7821	7	7.994	37.561	7.28
12	10.7789	7.542	8.099	36.437	7.347
13	11.7758	7.708	8.304	36.057	7.131
14	12.7726	7.773	8.842	36.122	7.115
15	13.7695	8.185	9.041	36.71	6.796
16	14.7663	8.5	8.878	36.569	6.906
17	15.7632	8.363	9.473	35.975	7.236
18	16.76	8.838	9.884	36.113	7.051
19	17.7569	8.742	10.031	35.76	6.993
20	18.7696	9.127	9.944	36.797	7.086
21	19.7665	9.345	10.599	36.281	7.179
22	20.7634	9.1	10.582	36.213	6.895
23	21.7602	9.339	10.528	36.32	7.176
24	22.7571	9.356	11.042	35.847	7.017
25	23.7539	9.572	11.255	35.636	6.75
26	24.7508	9.947	11.343	35.602	7.003
27	25.7476	10.313	11.775	35.66	7.18
28	26.7445	10.127	11.951	35.934	6.803
29	27.7413	10.369	12.194	35.354	6.72
30	28.7382	10.565	12.138	35.783	6.931
31	29.7351	10.728	12.366	35.212	6.568
32	30.7319	10.733	12.623	35.983	6.443
33	31.7288	11.202	13.466	35.84	6.521
34	32.7256	11.066	13.545	35.567	6.707
35	33.7225	11.203	13.612	35.279	6.77
36	34.7193	11.805	13.975	34.475	6.647
37	35.7162	11.751	13.702	35.351	6.658
38	36.713	11.841	14.031	35.07	6.687
39	37.7258	11.734	14.185	35.054	6.709
40	38.7226	11.684	14.088	34.845	6.645
41	39.7195	11.706	14.101	35.187	6.814
42	40.7164	11.988	13.385	34.216	6.738
43	41.7132	11.686	13.969	33.965	6.483
44	42.7101	11.611	14	33.877	6.576
45	43.7069	11.785	14.016	33.934	6.395
46	44.7038	11.707	13.377	33.873	6.642
47	45.7006	11.892	13.715	33.617	6.203
48	46.6975	12.086	13.633	33.808	6.548
49	47.7102	12.273	13.542	33.46	6.25
50	48.6912	12.068	13.132	33.663	6.47
51	49.6881	12.331	12.992	33.625	6.809
52	50.6849	12.424	13.283	33.523	6.482
53	51.6977	12.04	13.439	34.043	6.584
54	52.6786	12.481	13.393	34.046	6.586
55	53.6755	12.412	12.731	33.173	6.43
56	54.6882	12.685	13.212	33.875	6.472
57	55.6851	12.851	13.15	32.827	6.495
58	56.6819	13.151	12.971	32.745	6.589
59	57.6788	12.901	13.216	32.33	6.327
60	58.6757	13.374	13.098	32.725	6.505
61	59.6725	13.384	12.635	32.366	6.481
62	60.6535	13.719	13.083	32.173	6.36
63	61.6662	13.512	13.172	32.241	6.593
64	62.6631	14.018	13.263	31.57	6.485
65	63.6599	14.454	12.902	31.151	6.353
66	64.6568	14.127	13.1	31.778	6.399
67	65.6536	14.233	13.324	30.943	6.711
68	66.6505	14.442	13.269	31.428	6.59
69	67.6474	14.359	12.968	30.556	6.745
70	68.6442	14.604	13.293	30.73	6.573
71	69.6411	14.914	13.177	31.02	6.645
72	70.6379	14.995	13.385	30.164	6.272
73	71.6348	15.199	13.39	31.089	6.179
74	72.6316	14.587	13.488	30.499	6.246
75	73.6444	14.741	13.517	31.033	6.586
76	74.6412	14.808	13.513	31.134	6.287
77	75.6381	14.909	13.967	30.957	6.207
78	76.6349	14.923	14.197	30.507	6.623
79	77.6318	15.344	13.939	30.457	6.343
80	78.6287	15.537	14.076	30.221	6.607
81	79.6255	15.378	13.972	30.846	6.297
82	80.6224	15.722	13.82	30.664	6.301
83	81.6192	15.151	14.337	31.042	6.326
84	82.6161	15.405	14.014	31.035	6.465
85	83.6129	15.109	13.859	30.635	6.24
86	84.6098	15.685	13.937	31.099	6.388
87	85.6066	15.733	13.83	31.404	6.665
88	86.6035	15.561	14.109	30.961	6.448
89	87.6004	15.984	13.809	31.132	6.901
90	88.6131	15.881	13.731	30.394	6.656

[truncated: 7 more sheets: Sheet10, Sheet11, Sheet12, Sheet13, Sheet14, Sheet15, Sheet16]
