# Supplementary material for: Plakoglobin transmits tension across VE-cadherin for vascular leak formation and leukocyte diapedesis
Source: EMBO J. 2026 Mar 11;45(7):2210–38. doi: 10.1038/s44318-026-00732-0 (PMC13043941; doi:10.1038/s44318-026-00732-0)
Supplement: Supplementary file 7 — Source data Fig. 6 [file 44318_2026_732_MOESM7_ESM.zip › Figure 6/6A/Raw data_3 independent repeats∩Ç¿/04112025/FRAP exp 04112025 siPG.xlsx]

## Sheet: Description 
Description
Each sheet represents a separate acquisation.
Each acqisation had 4 'intensity regions'-
Region 1= Bleached ROI 1
Region 2= Bleached ROI 2
Region 3= Unbleached reference ROI
Region 4= Background
Sheet 10-17
Each acqisation had 3 'intensity regions'-
Region 1= Bleached ROI 1
Region 2= Unbleached reference ROI
Region 3= Background
ROI :Region of Interest

## Sheet: Sheet1
Time	Time [s]	Intensity Region 1	Intensity Region 2	Intensity Region 3	Intensity Region 4
1	0	37.156	33.895	40.271	13.155
2	0.5991	36.513	34.378	40.494	12.719
3	1.5954	36.724	33.387	40.611	12.676
4	2.5916	35.651	33.925	40.532	12.351
5	3.5879	35.53	33.421	40.2	12.486
6	5.8289	5.572	5.5	39.502	12.293
7	6.0944	6.404	6.194	39.816	12.395
8	7.0907	7.387	7.632	39.641	12.388
9	8.1028	8.792	8.492	39.565	12.401
10	9.0991	9.48	9.516	38.998	12.155
11	10.0953	10.1	10.097	39.157	12.54
12	11.0916	10.76	10.661	38.234	12.59
13	12.0879	11.364	11.236	38.827	12.627
14	13.0842	12.08	12.404	38.473	12.478
15	14.0804	12.455	12.51	38.358	12.62
16	15.0767	13.05	13.693	38.584	12.532
17	16.073	13.333	14.202	38.729	12.641
18	17.0851	14.24	14.151	37.952	12.744
19	18.0814	14.311	14.745	37.789	12.798
20	19.0777	14.729	15.125	38.696	13.062
21	20.0739	15.026	15.209	38.651	13.033
22	21.0702	14.823	16.343	38.766	12.66
23	22.0665	14.871	16.496	37.934	12.7
24	23.0627	15.342	16.985	38.804	12.514
25	24.059	16.096	17.462	38.112	12.655
26	25.0553	16.142	18.443	38.161	13.086
27	26.0674	16.085	18.491	37.933	12.453
28	27.0478	16.653	19.029	38.416	12.446
29	28.0441	16.671	19.03	37.649	12.588
30	29.0562	17.109	20.025	37.28	12.651
31	30.0525	17.208	20.653	37.061	12.348
32	31.0488	17.378	20.933	37.319	12.2
33	32.045	18.185	20.918	37.389	12.121
34	33.0413	18.132	21.673	37.102	12.021
35	34.0376	18.315	21.812	37.175	12.031
36	35.0338	19.815	22.204	37.143	11.959
37	36.0301	19.461	22.61	37.009	11.887
38	37.0264	19.508	22.236	37.346	11.594
39	38.0227	19.859	22.42	37.329	11.59
40	39.0189	20.256	23.008	37.631	11.522
41	40.0311	20.503	22.635	37.535	11.605
42	41.0273	20.965	22.538	37.251	12.095
43	42.0077	21.433	22.731	38.174	11.834
44	43.0199	21.017	23.161	37.607	11.926
45	44.0162	21.859	23.222	37.902	12.234
46	45.0124	20.628	23.433	38.139	12.178
47	46.0246	20.977	23.521	37.739	11.926
48	47.005	21.026	24.126	37.283	12.259
49	48.0012	21.5	24.255	37.961	12.196
50	48.9975	21.307	24.534	37.622	12.332
51	50.0097	20.923	25.011	36.254	12.275
52	50.99	21.142	24.923	36.088	12.214
53	52.0022	21.118	24.241	35.499	11.698
54	52.9985	21.234	24.904	36.648	11.708
55	53.9947	21.655	24.328	35.202	11.843
56	54.991	21.202	24.325	35.856	11.801
57	55.9873	21.375	24.413	35.517	11.945
58	56.9835	21.782	24.804	35.995	11.77
59	57.9798	22.139	24.741	35.01	11.655
60	58.9761	22.103	24.63	35.619	11.814
61	59.9882	22.296	24.138	35.655	11.828
62	60.9845	22.968	23.877	35.894	11.977
63	61.9808	22.776	23.641	35.93	11.587
64	62.977	23.135	23.538	36.848	11.325
65	63.9733	23.206	23.913	36.208	11.559
66	64.9696	23.046	23.675	36.406	11.834
67	65.9659	22.911	23.905	36.028	11.79
68	66.9621	23.466	23.51	36.543	11.935
69	67.9584	23.429	23.863	36.893	11.612
70	68.9547	23.046	23.808	37.141	11.919
71	69.9668	23.096	23.847	37.036	11.395
72	70.9472	23.46	23.832	36.898	11.359
73	71.9594	23.082	23.71	37.118	11.606
74	72.9397	23.136	23.944	37.139	11.881
75	73.9519	23.353	24.264	36.801	11.634
76	74.9482	23.862	24.181	36.716	11.81
77	75.9444	23.95	24.379	36.741	11.423
78	76.9407	24.344	23.312	36.918	11.554
79	77.937	23.842	23.815	37.449	11.312
80	78.9332	24.321	24.243	37.287	11.392
81	79.9295	24.926	23.718	36.665	11.166
82	80.9258	24.941	24.204	37.641	11.085
83	81.9379	25.304	23.437	38.201	11.512
84	82.9342	25.131	23.628	37.811	11.484
85	83.9305	25.614	23.884	37.071	11.296
86	84.9267	25.314	23.707	36.718	11.404
87	85.923	25.333	24.44	36.611	11.661
88	86.9193	26.151	23.629	36.298	11.727
89	87.9155	25.817	24.204	35.758	11.405
90	88.9118	26.589	24.947	35.356	11.3

## Sheet: Sheet2
Time	Time [s]	Intensity Region 1	Intensity Region 2	Intensity Region 3	Intensity Region 4
1	0	43.57	40.578	38.262	16.865
2	0.3129	43.527	39.953	38.389	16.567
3	1.3089	43.766	40.293	38.203	17.007
4	2.305	43.119	40.023	37.629	16.388
5	3.3169	43.382	40.01	37.786	16.688
6	5.6082	6.633	5.16	37.707	16.341
7	5.8893	7.349	5.632	37.551	16.256
8	6.9013	9.076	7.056	37.945	16.467
9	7.8814	10.044	7.701	37.652	16.328
10	8.8934	11.23	8.77	37.094	17.085
11	9.8894	11.494	9.127	37.652	16.463
12	10.8854	12.161	9.784	37.302	16.058
13	11.8656	13.125	10.325	36.233	16.188
14	12.8775	13.84	11.133	37.059	16.343
15	13.8736	14.168	11.192	37.013	15.962
16	14.8696	15.199	12.005	37.22	16.536
17	15.8816	15.923	12.045	36.569	16.683
18	16.8617	16.004	12.56	37.658	15.675
19	17.8737	16.221	12.74	37.567	15.955
20	18.8697	16.725	12.815	35.982	16.059
21	19.8657	16.937	13.568	36.344	15.774
22	20.8618	17.52	13.739	36.496	15.373
23	21.8578	17.406	14.497	36.537	15.733
24	22.8539	18.347	14.771	36.442	15.692
25	23.8499	18.256	14.253	36.921	15.355
26	24.846	18.213	14.695	36.134	15.83
27	25.842	18.313	15.133	36.216	15.55
28	26.8381	18.657	14.999	36.32	15.299
29	27.85	19.232	15.718	36.058	15.471
30	28.846	19.329	15.542	35.425	15.608
31	29.8421	19.345	16.085	36.035	16.088
32	30.8223	20.028	16.289	35.905	15.566
33	31.8342	20.179	16.206	34.935	15.334
34	32.8302	20.138	16.19	35.074	15.105
35	33.8263	21.013	16.547	34.66	15.812
36	34.8223	21.003	17.335	34.554	15.662
37	35.8184	21.095	16.834	34.061	15.79
38	36.8144	21.866	17.287	33.666	15.725
39	37.8105	21.983	17.167	34.316	15.815
40	38.8224	21.845	16.995	33.104	15.504
41	39.8026	22.486	17.398	33.434	15.391
42	40.8145	23.254	17.373	33.074	15.498
43	41.8105	22.752	17.662	33.5	15.135
44	42.8066	23.141	17.566	33.421	15.346
45	43.8026	23.422	18.014	33.145	15.785
46	44.8146	24.477	18.332	32.756	15.314
47	45.8106	24.509	17.823	33.599	14.96
48	46.8225	24.532	18.019	34.131	15.131
49	47.8027	25.752	17.921	34.467	15.611
50	48.8146	25.699	18.104	34.35	15.286
51	49.8107	25.908	18.125	34.585	15.536
52	50.8067	25.975	17.828	34.347	15.21
53	51.8028	25.429	18.07	34.642	14.988
54	52.7988	26.322	18.083	34.645	15.269
55	53.7949	26.408	18.01	34.173	15.275
56	54.7909	26.304	18.024	34.857	15.159
57	55.7869	26.705	18.375	34.467	15.307
58	56.7989	26.305	17.861	35.268	14.892
59	57.7949	27.015	18.118	34.937	14.739
60	58.791	26.814	17.693	34.732	14.959
61	59.787	27.333	18.186	34.545	14.919
62	60.7831	27.922	17.856	35.064	14.792
63	61.7791	27.727	18.139	34.292	14.828
64	62.7752	28.409	18.437	35.503	14.901
65	63.7712	28.08	18.178	35.165	14.862
66	64.7831	28.473	18.463	34.624	14.197
67	65.7633	28.326	18.418	35.678	13.974
68	66.7752	28.28	18.292	36.039	13.468
69	67.7713	28.818	18.708	35.86	13.809
70	68.7673	28.334	18.799	36.072	14.158
71	69.7634	28.3	18.418	35.5	14.03
72	70.7594	28.395	18.889	35.431	14.128
73	71.7555	28.155	18.483	36.406	14.38
74	72.7515	28.996	18.83	36.596	13.997
75	73.7475	28.994	19	37.276	14.315
76	74.7595	28.612	19.413	36.901	14.269
77	75.7396	27.599	18.846	37.445	13.793
78	76.7357	27.619	19.347	37.948	14.09
79	77.7476	27.451	19.326	37.319	14.117
80	78.7437	27.623	19.474	38.272	14.214
81	79.7238	27.508	19.774	38.618	13.822
82	80.7358	27.349	19.815	38.238	14.431
83	81.7318	27.229	19.786	38.141	14.275
84	82.7278	26.855	19.884	37.981	13.951
85	83.7239	26.473	20.451	38.401	13.932
86	84.7199	26.344	20.174	37.302	14.397
87	85.7319	26.231	19.856	38.257	14.093
88	86.7279	25.913	19.867	39.067	14.301
89	87.724	25.464	20.372	37.951	14.032
90	88.72	25.203	20.586	38.785	13.654

## Sheet: Sheet3
Time	Time [s]	Intensity Region 1	Intensity Region 2	Intensity Region 3	Intensity Region 4
1	0	19.432	23.131	18.732	8.53
2	0.2976	19.484	22.949	18.733	8.253
3	1.3101	19.333	23.354	19.114	8.416
4	2.3068	19.156	22.977	19.178	8.362
5	3.3034	19.165	23.307	18.625	8.213
6	5.4801	3.463	4.326	18.623	8.448
7	5.7777	3.795	4.622	18.179	8.064
8	6.7584	4.724	5.47	18.632	8.395
9	7.7551	5.007	6.019	18.784	8.333
10	8.7676	5.383	6.315	18.379	8.588
11	9.7484	5.642	6.633	18.479	7.998
12	10.745	5.944	7.124	18.872	8.37
13	11.7417	6.388	7.318	18.486	8.109
14	12.7542	6.767	7.619	19.085	8.199
15	13.7509	6.638	7.904	18.39	8.296
16	14.7475	7.438	7.802	18.511	7.923
17	15.7442	7.259	8.186	18.602	7.936
18	16.7408	7.787	8.185	19.013	7.797
19	17.7375	8.009	8.781	18.509	8.305
20	18.7341	8.249	8.688	18.58	7.744
21	19.7308	8.356	9.074	18.781	7.748
22	20.7274	8.608	9.408	18.99	7.884
23	21.7241	8.775	9.315	18.455	8.157
24	22.7366	8.89	9.581	18.622	8.175
25	23.7174	8.982	9.788	18.207	7.982
26	24.714	8.862	9.793	18.283	7.858
27	25.7107	8.965	10.447	18.382	8.107
28	26.7073	9.128	10.933	18.741	8.389
29	27.704	9.608	10.311	18.391	8.488
30	28.7165	9.491	10.604	18.588	8.358
31	29.7132	9.668	10.471	18.456	8.149
32	30.7098	9.825	10.449	18.468	8.612
33	31.7065	10.023	10.317	18.799	8.445
34	32.7031	10.293	10.91	19.144	8.563
35	33.6998	10.074	10.711	18.594	8.689
36	34.6964	10.369	10.807	18.406	8.572
37	35.7089	10.096	11.084	18.634	8.977
38	36.6897	10.314	10.929	18.161	8.644
39	37.6864	10.377	11.211	18.29	9.103
40	38.683	10.59	11.221	18.652	9.108
41	39.6955	10.619	11.343	18.487	9.093
42	40.6763	10.587	11.075	18.33	8.961
43	41.673	10.239	11.113	18.365	9.232
44	42.6696	10.655	10.98	18.641	9.053
45	43.6663	10.716	11.176	18.195	9.033
46	44.6788	10.929	11.716	17.948	9.109
47	45.6754	10.629	11.937	18.228	8.825
48	46.6721	11.07	11.914	17.592	9.185
49	47.6687	11.057	12.094	18.011	8.717
50	48.6654	10.778	12.369	17.608	8.634
51	49.662	10.74	12.345	17.594	9.265
52	50.6746	11.253	12.495	17.692	9.049
53	51.6553	10.938	12.803	17.772	9.206
54	52.652	11.572	12.883	17.401	9.192
55	53.6486	11.503	13.039	17.286	9.022
56	54.6612	11.427	12.734	16.933	9.42
57	55.6419	11.972	13.212	17.347	9.231
58	56.6545	11.572	13.39	16.974	9.412
59	57.6352	11.721	13.645	17.473	9.388
60	58.6319	11.69	13.49	16.796	9.656
61	59.6444	11.731	13.812	16.743	9.776
62	60.6252	12.272	13.813	16.979	9.615
63	61.6377	12.107	14.294	16.842	9.326
64	62.6344	12.088	14.033	17.132	9.327
65	63.631	12.17	14.086	17.077	9.632
66	64.6277	12.454	13.929	16.642	9.268
67	65.6243	12.353	13.889	16.393	9.366
68	66.621	12.669	14.128	16.72	9.107
69	67.6176	12.276	14.343	16.324	9.035
70	68.6143	12.323	14.107	16.265	8.92
71	69.6268	12.765	13.668	16.358	8.67
72	70.6235	12.512	13.826	16.227	8.495
73	71.6042	12.721	13.49	16.489	9.083
74	72.6009	12.817	13.785	16.551	8.821
75	73.6134	12.679	13.6	16.847	8.499
76	74.6101	12.612	13.509	16.374	8.446
77	75.6067	12.737	13.319	16.718	8.863
78	76.6034	13.138	13.303	16.348	8.881
79	77.6	12.729	13.486	16.925	8.531
80	78.5967	12.811	13.044	16.342	8.793
81	79.5933	13.024	13.31	16.507	8.674
82	80.59	12.717	13.552	16.836	8.568
83	81.5866	12.473	13.509	16.826	8.502
84	82.5833	12.787	13.296	16.442	8.435
85	83.5958	12.584	13.439	16.406	8.334
86	84.5766	12.646	13.227	16.323	8.318
87	85.5732	12.639	13.119	16.498	8.532
88	86.5699	12.541	13.298	16.435	7.937
89	87.5665	12.633	13.042	16.477	7.958
90	88.5791	12.673	13.092	16.211	8.426

## Sheet: Sheet4
Time	Time [s]	Intensity Region 1	Intensity Region 2	Intensity Region 3	Intensity Region 4
1	0	29.922	28.797	23.113	8.592
2	0.3612	29.563	28.599	22.859	8.671
3	1.3578	29.584	28.444	22.958	8.373
4	2.3703	29.859	28.597	22.961	8.318
5	3.367	29.261	28.755	23.369	8.324
6	5.331	5.32	4.885	23.013	8.394
7	5.6127	5.549	5.168	23.38	8.173
8	6.6094	6.716	6.11	22.956	8.193
9	7.606	7.62	6.727	23.038	8.347
10	8.6027	8.2	7.637	23.381	8.163
11	9.5993	8.816	8.288	23.375	8.053
12	10.596	9.369	8.275	23.451	8.221
13	11.5926	9.692	9.196	22.927	8.102
14	12.5893	10.304	9.118	23.529	8.214
15	13.5859	10.293	9.389	23.439	8.2
16	14.5826	11.159	9.662	23.587	8.121
17	15.5792	11.217	10.214	23.564	8.356
18	16.5917	11.458	10.086	24.03	8.358
19	17.5725	11.747	10.582	23.59	7.95
20	18.585	11.844	10.57	24.094	8.205
21	19.5817	12.141	10.646	23.503	8.588
22	20.5624	12.633	11.242	24.237	8.517
23	21.575	12.485	11.139	23.743	8.617
24	22.5716	12.872	11.352	23.622	8.769
25	23.5683	12.951	11.213	23.584	8.531
26	24.5649	13.257	11.535	23.256	8.416
27	25.5616	13.736	11.679	23.119	8.408
28	26.5582	13.967	12.11	23.068	7.695
29	27.5549	13.767	12.121	23.612	7.796
30	28.5674	14.388	12.297	23.856	8.149
31	29.5641	14.49	12.541	23.27	8.064
32	30.5607	14.388	12.342	23.105	8.056
33	31.5415	14.437	12.17	22.72	8.084
34	32.554	15.228	12.521	23.309	7.879
35	33.5507	15.339	12.928	22.69	8.279
36	34.5473	15.514	13.169	22.837	8.503
37	35.544	15.673	13.53	22.842	8.59
38	36.5406	15.295	13.295	22.728	8.29
39	37.5373	15.094	12.967	23.111	8.642
40	38.5339	15.363	13.555	22.645	8.407
41	39.5306	15.177	13.594	22.868	8.628
42	40.5431	15.89	13.723	22.863	8.537
43	41.5239	15.621	14.212	22.086	8.559
44	42.5205	15.721	13.821	22.626	8.439
45	43.5171	15.828	14.189	22.195	8.532
46	44.5297	15.752	14.296	23.2	8.487
47	45.5263	16.291	14.347	22.811	8.718
48	46.523	15.852	14.552	22.384	8.639
49	47.5037	16.469	14.698	21.914	8.45
50	48.5004	16.53	15.073	22.793	8.382
51	49.5129	16.185	14.991	22.526	8.777
52	50.5096	15.868	15.032	22.667	8.687
53	51.5062	16.784	15.273	22.244	8.543
54	52.487	16.622	14.86	22.224	8.71
55	53.4995	16.592	15.068	22.319	8.725
56	54.4962	16.879	15.789	22.612	8.661
57	55.4928	16.986	15.774	22.461	8.592
58	56.4895	16.527	15.632	22.272	8.591
59	57.4861	16.44	16.488	22.073	8.364
60	58.4828	16.353	15.883	21.866	8.616
61	59.4794	16.552	16.099	22.29	8.8
62	60.492	16.769	16.468	21.644	8.722
63	61.4886	16.714	16.043	22.059	8.353
64	62.4853	16.727	16.154	21.792	9.205
65	63.4819	16.96	16.206	21.61	8.766
66	64.4627	16.52	16.677	21.407	8.823
67	65.4593	17.106	16.616	21.255	8.555
68	66.4718	16.676	17.291	20.474	8.692
69	67.4685	17.092	17.007	20.471	9.091
70	68.4651	17.117	17.083	20.731	8.62
71	69.4618	17.349	16.883	20.624	8.886
72	70.4584	17.44	17.065	20.506	8.711
73	71.4551	17.61	16.838	20.59	8.835
74	72.4517	17.431	16.753	20.623	8.86
75	73.4484	17.268	17.131	20.61	8.772
76	74.445	17.321	17.073	20.53	8.961
77	75.4576	17.432	17.499	20.639	8.947
78	76.4542	17.093	17.111	20.278	8.851
79	77.4509	17.426	17.781	21.008	8.731
80	78.4475	16.857	17.16	19.871	8.573
81	79.4442	16.941	17.338	20.68	8.526
82	80.4408	16.75	17.272	20.223	8.859
83	81.4375	16.773	17.959	20.804	8.892
84	82.4341	16.632	17.971	20.598	8.86
85	83.4308	16.335	17.746	20.405	8.724
86	84.4274	16.131	17.775	20.69	8.827
87	85.4241	16.281	17.916	20.322	8.963
88	86.4207	15.72	17.807	20.317	8.824
89	87.4174	15.702	17.534	20.233	8.548
90	88.414	15.895	17.724	19.83	8.684

## Sheet: Sheet5
Time	Time [s]	Intensity Region 1	Intensity Region 2	Intensity Region 3	Intensity Region 4
1	0	24.331	34.015	26.319	8.698
2	0.6308	24.439	33.646	26.421	8.891
3	1.6271	24.31	33.072	26.062	8.746
4	2.6392	23.87	32.793	25.939	8.608
5	3.6195	23.741	32.804	26.092	8.758
6	5.526	4.927	5.776	26.719	8.453
7	5.8073	4.801	5.865	25.539	8.544
8	6.7876	5.392	6.709	26.084	8.51
9	7.7998	5.676	7.032	26.297	8.137
10	8.796	6.124	7.52	25.357	7.77
11	9.7922	6.529	7.799	25.984	8.102
12	10.7726	6.534	7.914	25.254	7.882
13	11.7688	6.865	8.303	24.853	8.385
14	12.7809	6.85	8.177	25.084	8.343
15	13.7772	7.041	8.375	24.802	8.437
16	14.7734	7.12	8.886	24.562	8.58
17	15.7696	7.028	9.062	24.802	8.488
18	16.7659	7.129	9.024	25.377	8.226
19	17.7621	7.096	9.109	25.046	8.55
20	18.7583	7.202	9.136	24.746	8.303
21	19.7705	6.97	9.132	24.708	8.818
22	20.7667	7.269	9.135	25.022	8.439
23	21.747	7.523	9.29	24.582	8.618
24	22.7592	7.471	9.395	25.203	8.649
25	23.7395	7.733	9.769	24.962	8.066
26	24.7516	7.702	9.589	24.684	8.264
27	25.7479	7.967	9.645	24.462	8.289
28	26.7441	7.471	9.813	24.781	8.241
29	27.7403	8.031	9.725	25.115	8.095
30	28.7366	8.11	9.803	24.64	8.072
31	29.7328	8.067	9.517	25.25	8.404
32	30.729	8.219	9.98	24.793	8.771
33	31.7412	8.278	10.068	24.866	8.546
34	32.7374	8.265	9.752	24.337	8.359
35	33.7178	8.43	10.134	24.805	7.907
36	34.7299	8.36	9.513	24.284	7.734
37	35.7261	8.62	9.801	24.339	7.626
38	36.7223	8.678	10.087	24.303	7.551
39	37.7186	8.558	10.28	23.999	7.687
40	38.7307	8.572	10.122	23.663	7.904
41	39.7111	8.791	9.941	23.798	7.783
42	40.7073	8.766	10.28	23.728	7.629
43	41.7194	8.914	10.325	23.317	7.778
44	42.6998	8.898	10.109	23.203	8.015
45	43.7119	8.988	10.252	23.104	8.121
46	44.7081	9.192	10.235	23.05	7.846
47	45.7044	9.268	10.366	22.76	7.921
48	46.7006	9.095	10.455	22.436	7.887
49	47.6968	9.535	10.356	22.887	7.783
50	48.6931	9.175	10.245	22.379	7.713
51	49.6893	9.443	10.258	22.568	7.583
52	50.6855	9.846	10.514	22.534	7.572
53	51.6977	9.853	10.164	21.717	7.805
54	52.6939	9.632	10.28	22.058	8.16
55	53.6742	9.461	10.53	22.486	7.648
56	54.6864	9.551	10.928	22.053	8.098
57	55.6826	9.729	10.524	21.823	7.975
58	56.6788	9.389	10.839	21.468	7.746
59	57.6751	9.679	10.45	22.34	7.959
60	58.6713	9.763	10.889	21.297	8.15
61	59.6675	9.79	11.104	21.751	7.952
62	60.6638	9.965	10.939	21.658	8.154
63	61.66	10.196	10.936	21.735	7.983
64	62.6562	10.246	10.873	21.84	7.331
65	63.6525	10.167	11.263	21.734	7.77
66	64.6487	10.203	11.594	21.606	7.824
67	65.6449	10.183	10.919	21.172	7.457
68	66.6571	10.439	10.986	21.169	8.032
69	67.6374	10.686	11.284	21.253	7.82
70	68.6495	10.583	11.179	21.115	7.635
71	69.6458	10.746	11.545	20.68	8.019
72	70.642	10.239	11.467	20.556	7.759
73	71.6382	10.528	11.832	21.148	8.251
74	72.6345	10.371	11.696	21.018	7.627
75	73.6307	10.518	11.815	21.19	8.094
76	74.627	10.644	11.896	21.037	7.939
77	75.6391	10.692	11.947	20.956	7.661
78	76.6353	10.536	12.313	21.22	7.613
79	77.6157	10.623	12.113	20.902	7.509
80	78.6278	10.638	12.506	21.256	7.276
81	79.624	10.49	12.437	21.421	7.605
82	80.6202	10.61	12.97	21.4	7.348
83	81.6165	10.792	12.974	21.559	7.521
84	82.6127	10.927	13.171	22.192	7.379
85	83.609	10.869	12.991	21.768	7.336
86	84.6052	10.601	13.489	21.784	7.39
87	85.6173	10.656	13.399	21.782	7.923
88	86.5977	10.319	13.2	21.807	7.662
89	87.5939	10.547	13.289	22.226	7.526
90	88.5901	10.684	13.355	21.561	7.416

## Sheet: Sheet6
Time	Time [s]	Intensity Region 1	Intensity Region 2	Intensity Region 3	Intensity Region 4
1	0	39.702	35.199	33.039	10.501
2	0.2974	38.859	34.691	32.163	10.523
3	1.3097	39.976	34.617	32.967	9.944
4	2.3062	39.456	35.255	32.292	9.802
5	3.3026	38.662	34.159	31.601	9.274
6	5.577	5.725	4.899	32.032	9.141
7	5.8426	5.844	5.335	31.681	9.056
8	6.8549	6.961	6.215	31.338	9.276
9	7.8513	7.965	7.004	31.534	9.495
10	8.8478	9.016	7.684	31.659	9.266
11	9.8442	9.127	7.869	31.454	9.23
12	10.8406	9.656	8.373	30.799	9.3
13	11.8371	9.679	8.812	31.024	9.824
14	12.8335	9.821	9.266	30.584	9.6
15	13.83	10.261	9.471	29.997	10.698
16	14.8264	10.88	9.499	29.543	10.311
17	15.8387	11.13	9.459	30.466	10.248
18	16.8193	11.311	9.951	30.031	11.2
19	17.8316	11.306	10.292	29.901	10.507
20	18.828	11.752	10.696	29.295	9.497
21	19.8245	11.615	10.641	29.141	8.834
22	20.8209	11.821	10.919	28.888	9.325
23	21.8173	12.304	11.289	28.868	8.951
24	22.8138	12.369	11.49	28.431	8.746
25	23.8102	12.799	11.401	28.712	8.935
26	24.8066	12.563	11.304	28.665	9.081
27	25.8031	13.062	11.586	29.471	8.767
28	26.7995	13.042	11.722	29.243	8.465
29	27.8118	13.005	11.871	28.735	8.651
30	28.7924	13.158	12.282	28.407	8.74
31	29.8047	13.273	12.206	27.948	8.738
32	30.8011	13.485	12.364	28.366	8.282
33	31.7976	13.654	13.115	27.774	8.667
34	32.794	13.573	13.003	27.776	8.717
35	33.7904	13.515	13.432	28.296	8.769
36	34.7869	14.023	13.484	27.381	8.781
37	35.7833	14.403	13.671	27.455	8.714
38	36.7956	14.49	14.269	27.169	8.576
39	37.7762	14.51	13.952	26.943	8.892
40	38.7726	14.351	14.32	26.752	8.462
41	39.785	14.411	14.171	26.832	8.74
42	40.7655	14.736	14.586	26.905	8.649
43	41.7619	14.668	14.72	26.622	8.687
44	42.7584	15.223	15.184	26.774	8.623
45	43.7707	15.09	15.311	26.806	8.797
46	44.7671	14.728	15.615	26.963	8.212
47	45.7636	15.206	15.999	26.663	8.437
48	46.76	14.95	16.176	27.147	8.779
49	47.7564	15.134	16.675	27.018	8.761
50	48.7529	15.262	16.587	27.038	8.514
51	49.7493	15.108	16.655	28.052	8.411
52	50.7457	15.421	17.731	27.435	8.818
53	51.7422	15.176	17.218	27.655	8.47
54	52.7545	15.186	17.7	27.527	8.264
55	53.7509	15.6	17.488	27.498	8.565
56	54.7474	15.059	17.703	27.688	8.635
57	55.7438	15.377	17.923	27.014	8.529
58	56.7244	15.023	18.087	27.98	8.791
59	57.7367	15.453	17.835	27.561	8.662
60	58.7331	15.773	18.449	28.083	8.897
61	59.7296	15.618	18.78	28.203	9.08
62	60.726	15.537	18.44	27.876	8.915
63	61.7224	16.605	18.674	28.6	8.711
64	62.7189	16.725	18.523	28.344	8.587
65	63.7153	16.136	18.744	27.991	8.994
66	64.7276	16.531	18.537	28.688	8.681
67	65.7082	16.894	18.757	28.815	9.025
68	66.7046	16.553	18.549	29.025	9.094
69	67.7169	16.709	18.947	28.751	8.839
70	68.7134	16.354	18.776	27.893	8.664
71	69.7098	16.556	19.727	28.717	8.49
72	70.7062	16.762	19.735	28.736	8.697
73	71.7027	16.833	19.597	28.548	8.605
74	72.6991	16.764	19.526	28.1	8.897
75	73.6955	17.063	19.697	27.387	8.742
76	74.692	17.117	19.305	28.029	8.513
77	75.6884	17.442	19.737	28.087	8.137
78	76.6849	17.362	19.392	28.04	8.761
79	77.6813	17.211	19.617	27.748	8.503
80	78.6777	16.992	19.411	28.197	8.801
81	79.6742	17.543	19.588	27.973	8.662
82	80.6706	17.459	19.857	27.38	8.518
83	81.6829	18.092	19.963	28.045	8.605
84	82.6794	18.053	19.933	27.93	8.496
85	83.6758	18.282	20.551	28.046	8.525
86	84.6722	17.665	20.656	27.954	8.564
87	85.6687	18.228	20.591	28.454	8.724
88	86.6651	17.85	20.648	28.497	8.595
89	87.6615	17.845	20.951	28.914	9.139
90	88.658	18.04	21.111	28.447	8.644

## Sheet: Sheet7
Time	Time [s]	Intensity Region 1	Intensity Region 2	Intensity Region 3	Intensity Region 4
1	0	19.028	18.863	19.662	3.127
2	0.5831	19.795	18.985	19.473	3.077
3	1.5634	19.048	18.842	19.454	3.068
4	2.5755	18.262	18.8	19.263	3.231
5	3.5716	18.899	18.232	18.339	3.174
6	5.7565	3.032	3.038	18.682	3.111
7	6.0378	3.426	3.082	18.899	3.082
8	7.0498	3.588	3.703	18.292	3.171
9	8.0301	4.13	3.833	17.894	3.226
10	9.0263	4.307	4.237	17.905	3.244
11	10.0384	4.33	4.423	17.927	3.188
12	11.0187	4.42	4.556	17.729	3.076
13	12.0307	4.491	4.87	17.698	3.146
14	13.0269	4.908	5.142	17.847	3.116
15	14.0231	4.921	5.014	17.29	3.221
16	15.0193	4.872	5.192	17.352	3.126
17	16.0154	5.051	5.138	17.704	3.299
18	17.0116	5.188	5.278	17.323	3.266
19	18.0078	5.042	5.41	17.695	3.141
20	19.0199	5.473	5.54	17.079	3.074
21	20.0161	5.434	5.461	17.019	2.963
22	21.0122	5.572	5.858	17.282	3.087
23	22.0084	5.752	5.706	17.313	2.986
24	23.0046	5.996	6.099	16.905	3.152
25	24.0008	5.92	6.086	17.592	3.095
26	24.9969	6.08	6.261	17.175	3.279
27	25.9931	6.09	6.071	17.821	3.109
28	26.9893	6.294	6.252	17.412	3.067
29	27.9855	6.32	6.276	17.66	2.986
30	28.9975	6.467	6.536	17.046	3.144
31	29.9937	6.465	6.443	17.624	3.006
32	30.974	6.497	6.965	17.246	3.05
33	31.9702	6.689	6.998	16.986	2.988
34	32.9823	6.58	6.739	16.937	3.129
35	33.9784	6.501	6.755	17.049	2.989
36	34.9746	6.684	6.839	16.949	3.049
37	35.9708	6.773	6.703	16.998	3.044
38	36.9829	6.312	7.005	16.652	3.106
39	37.9632	6.82	6.803	17.088	3.112
40	38.9593	6.705	7.088	16.733	3.123
41	39.9714	6.664	6.942	17.009	3.145
42	40.9676	7.116	7.056	16.742	2.999
43	41.9638	6.896	7.297	16.971	2.974
44	42.9599	6.821	7.374	16.713	3.11
45	43.9561	6.938	7.411	16.641	3.185
46	44.9523	6.996	7.712	16.505	3.018
47	45.9485	6.999	7.26	17.01	3.062
48	46.9605	7.255	7.66	17.003	2.98
49	47.9408	7.269	7.464	17.278	3.073
50	48.937	7.053	7.225	16.878	2.905
51	49.9491	7.147	7.683	16.631	2.964
52	50.9453	7.337	7.576	16.945	2.976
53	51.9414	7.122	7.873	16.997	2.928
54	52.9376	7.358	8.013	16.723	2.915
55	53.9338	7.399	8.083	16.675	2.949
56	54.93	7.581	8.282	17.313	2.903
57	55.9262	7.709	8.045	16.941	2.953
58	56.9223	7.717	8.206	16.936	3.128
59	57.9185	7.671	8.14	17.061	3.098
60	58.9306	7.729	8.397	16.725	2.962
61	59.9109	7.848	8.302	16.624	3.009
62	60.9229	7.849	8.328	16.615	3.004
63	61.9191	7.657	8.38	16.246	2.893
64	62.8994	7.784	8.498	16.667	3.086
65	63.9115	7.635	8.459	16.995	3.121
66	64.9077	7.75	8.846	16.301	2.877
67	65.9038	7.664	8.877	16.67	3.113
68	66.9	8.008	8.628	16.816	2.95
69	67.8962	7.765	8.786	16.657	2.953
70	68.9083	8.044	8.708	16.463	3.029
71	69.8885	7.818	9.139	16.413	2.903
72	70.9006	7.945	9.094	16.379	3.016
73	71.8968	7.862	9.004	16.575	2.954
74	72.8771	8.138	8.743	16.47	3.023
75	73.8892	8.177	9.191	16.847	3.042
76	74.8853	8.347	8.991	16.243	3.071
77	75.8815	8.484	9.471	16.436	3.08
78	76.8936	8.551	9.417	16.665	3.149
79	77.8739	8.918	9.718	16.788	3.191
80	78.87	8.539	9.664	16.455	3.003
81	79.8662	8.554	9.812	16.33	3.022
82	80.8783	8.859	9.759	16.917	3.028
83	81.8586	8.747	9.815	16.645	3.063
84	82.8706	8.832	9.566	16.476	2.858
85	83.8668	8.552	9.384	16.466	2.973
86	84.863	8.898	9.712	16.724	3.029
87	85.8592	8.739	9.422	16.509	3.063
88	86.8554	8.846	9.656	16.902	3.056
89	87.8515	8.959	9.592	16.796	3.005
90	88.8477	9.101	9.721	17.059	3.066

## Sheet: Sheet8
Time	Time [s]	Intensity Region 1	Intensity Region 2	Intensity Region 3	Intensity Region 4
1	0	21.871	20.158	19.973	4.673
2	0.599	22.781	20.59	20.855	4.475
3	1.5952	22.117	20.418	20.396	4.562
4	2.5913	22.308	20.022	19.983	4.58
5	3.5875	21.767	20.308	19.856	4.506
6	5.5267	3.742	3.343	20.426	4.673
7	5.792	3.926	3.465	19.987	4.286
8	6.8041	4.351	4.282	20.131	4.272
9	7.8002	4.903	4.825	19.568	4.354
10	8.7964	5.431	5.191	19.394	4.485
11	9.7926	5.63	5.612	19.528	4.433
12	10.7887	5.749	5.707	19.761	4.489
13	11.7849	5.782	5.973	20.02	4.495
14	12.7811	6.142	6.205	19.648	4.429
15	13.7773	6.199	6.724	19.592	4.392
16	14.7734	6.781	6.848	19.149	4.454
17	15.7696	6.739	7.185	20.108	4.351
18	16.7817	6.935	7.291	19.874	4.528
19	17.7778	7.032	7.535	19.666	4.295
20	18.774	7.291	7.892	19.856	4.406
21	19.7702	7.603	7.784	19.571	4.687
22	20.7663	7.456	8.048	19.889	4.279
23	21.7625	7.472	8.143	19.835	4.27
24	22.7587	7.575	7.921	19.442	4.516
25	23.7548	7.743	8.576	19.274	4.419
26	24.7669	7.86	8.624	19.508	4.48
27	25.7472	7.914	8.94	19.315	4.366
28	26.7592	7.896	9.112	19.6	4.29
29	27.7554	8.197	9.233	19.699	4.47
30	28.7516	8.289	9.14	19.399	4.214
31	29.7477	8.553	9.563	19.512	4.157
32	30.7439	8.85	9.376	18.727	4.153
33	31.7401	8.573	9.66	19.419	4.124
34	32.7363	8.547	10.061	20.013	3.963
35	33.7324	8.901	10.659	19.537	4.162
36	34.7445	9.28	10.071	20.125	4.299
37	35.7248	8.831	10.596	20	4.083
38	36.7209	9.232	10.808	18.701	4.08
39	37.7171	8.896	11.149	19.317	4.102
40	38.7133	9.15	10.913	19.811	4.42
41	39.7253	9.399	11.16	19.537	4.107
42	40.7215	8.881	11.517	19.273	4.175
43	41.7177	9.212	11.721	19.084	4.24
44	42.7138	9.548	11.708	19.939	4.346
45	43.71	9.834	11.802	19.634	4.291
46	44.7221	9.582	11.782	20.326	4.33
47	45.7182	9.713	11.995	19.405	4.72
48	46.6985	9.771	12.045	19.349	4.331
49	47.7106	9.485	11.916	19.086	4.277
50	48.7067	10.376	12.176	20.09	4.28
51	49.7029	9.943	12.547	20.271	4.097
52	50.6991	10.755	12.293	20.636	4.164
53	51.6953	11.298	12.336	20.384	4.43
54	52.6914	11.233	12.368	20.8	4.206
55	53.6876	10.972	12.587	20.531	4.33
56	54.6838	11.423	12.769	20.188	4.371
57	55.6799	10.77	12.513	20.534	4.412
58	56.692	11.054	12.493	19.933	4.142
59	57.6882	11.276	12.817	20.651	4.521
60	58.6843	10.886	13.399	20.821	4.234
61	59.6805	10.967	13.375	20.968	4.49
62	60.6608	10.981	13.119	20.613	4.584
63	61.6728	11.023	12.789	21.406	4.408
64	62.669	11.192	13.033	20.439	4.22
65	63.6652	11.507	13.145	20.854	4.253
66	64.6613	11.221	12.992	21.144	4.398
67	65.6575	11.107	13.328	21.939	4.432
68	66.6696	11.685	13.664	21.908	4.299
69	67.6499	11.658	13.483	21.881	4.264
70	68.6619	11.729	13.249	22.446	4.298
71	69.6581	11.327	13.59	22.545	4.164
72	70.6384	11.946	13.114	22.296	4.191
73	71.6504	11.984	13.833	22.63	4.246
74	72.6466	11.444	12.999	22.413	4.295
75	73.6428	11.992	13.139	22.309	4.334
76	74.6389	12.126	13.321	21.877	4.215
77	75.6351	12.153	13.424	21.216	4.234
78	76.6313	12.573	13.665	22.174	4.434
79	77.6274	12.86	13.29	21.88	4.141
80	78.6395	12.304	13.101	21.467	4.262
81	79.6198	12.513	13.403	21.634	4.329
82	80.6318	12.348	13.028	21.267	4.176
83	81.628	12.967	12.966	21.967	4.142
84	82.6242	12.49	13.417	21.636	4.206
85	83.6203	12.205	13.981	21.754	4.352
86	84.6165	12.214	13.578	21.557	4.102
87	85.6127	11.826	13.79	20.843	4.127
88	86.6089	12.674	13.582	20.816	4.157
89	87.6209	12.599	13.62	21.174	4.438
90	88.6171	13.135	13.487	21.344	4.326

## Sheet: Sheet9
Time	Time [s]	Intensity Region 1	Intensity Region 2	Intensity Region 3	Intensity Region 4
1	0	30.441	42.957	36.149	7.606
2	0.298	29.974	41.584	35.859	7.764
3	1.2791	30.886	42.385	36.148	7.614
4	2.292	31.267	42.331	35.569	7.766
5	3.289	31.376	41.585	35.138	7.987
6	5.2695	4.807	5.091	34.81	7.729
7	5.5516	5.225	5.419	35.319	7.404
8	6.5486	6.356	6.654	34.339	7.647
9	7.5456	6.723	7.495	35.443	7.387
10	8.5426	7.415	7.934	34.994	7.674
11	9.5396	7.93	8.624	34.884	7.568
12	10.5366	8.092	9.339	35.122	7.684
13	11.5336	8.622	10.106	35.578	7.479
14	12.5306	8.751	10.447	35.145	7.525
15	13.5276	9.749	10.784	35.117	7.406
16	14.5246	9.862	10.703	34.846	7.398
17	15.5216	10.257	11.537	34.436	7.514
18	16.5186	10.028	11.339	34.524	7.232
19	17.5156	10.592	11.537	35.223	7.557
20	18.5126	10.999	11.623	34.764	7.329
21	19.5096	11.398	11.837	35.509	7.516
22	20.5066	11.349	11.693	35.064	7.341
23	21.5036	11.612	12.18	35.042	7.731
24	22.5006	12.1	12.396	34.971	7.523
25	23.4976	12.219	12.44	35.3	7.377
26	24.4946	12.462	12.732	35.686	7.677
27	25.4916	12.626	13.057	35.149	7.198
28	26.4886	12.932	12.971	35.496	7.13
29	27.5015	13.152	13.21	34.837	6.925
30	28.4985	13.893	13.279	34.265	6.918
31	29.4955	14.091	13.326	34.85	6.903
32	30.4925	14.033	13.331	35.056	7.037
33	31.4895	15.043	13.967	34.245	6.976
34	32.4865	15.094	14.317	35.201	7.505
35	33.4835	15.441	14.852	35.924	7.221
36	34.4805	15.755	14.453	35.459	7.284
37	35.4775	15.577	14.817	35.638	7.664
38	36.4745	16.097	15.051	34.93	7.424
39	37.4715	16.101	15.343	35.278	7.309
40	38.4685	15.825	15.634	35.388	7.543
41	39.4814	15.734	15.558	34.782	7.056
42	40.4625	15.637	15.326	34.788	7.2
43	41.4595	15.971	16.431	34.869	7.548
44	42.4565	16.138	16.599	34.961	7.219
45	43.4694	16.141	16.272	35.279	7.022
46	44.4505	16.106	16.501	35.8	7.149
47	45.4475	16.023	16.104	35.357	6.842
48	46.4604	16.76	16.896	35.512	7.012
49	47.4574	16.399	16.494	35.254	7.387
50	48.4544	16.75	16.976	35.015	7.367
51	49.4514	17.056	16.692	34.493	7.887
52	50.4325	17.053	17.087	34.281	7.651
53	51.4295	17.119	16.695	34.416	7.685
54	52.4424	17.494	17.017	34.1	7.644
55	53.4394	16.941	17.106	33.705	8.07
56	54.4205	17.259	16.943	34.164	7.951
57	55.4334	16.949	16.621	34.518	7.92
58	56.4304	17.905	16.85	34.417	7.957
59	57.4274	17.148	16.919	34.093	8.095
60	58.4244	17.454	16.707	33.963	8.536
61	59.4214	17.227	16.566	34.604	8.126
62	60.4184	16.911	16.966	33.763	8.26
63	61.4154	17.853	16.943	33.824	8.442
64	62.4124	17.095	17.368	34.243	7.414
65	63.4094	17.156	17.362	33.837	7.274
66	64.4064	17.689	17.552	34.257	7.171
67	65.4034	17.556	17.839	34.75	7.252
68	66.4004	18.171	17.454	34.146	7.787
69	67.4133	18.163	17.664	34.113	7.827
70	68.3944	18.508	18.125	34.48	8.265
71	69.3914	18.27	18.2	35.281	8.474
72	70.3884	18.642	18.968	34.608	8.3
73	71.4013	18.779	18.901	34.212	9.024
74	72.3983	18.931	18.519	33.81	9.092
75	73.3953	18.964	18.994	34.493	8.787
76	74.3923	18.696	19.163	34.677	8.305
77	75.3893	19.166	19.673	34.614	8.671
78	76.3863	18.584	19.491	34.146	8.62
79	77.3833	18.282	19.511	33.524	8.408
80	78.3803	18.47	19.795	33.766	9.089
81	79.3773	18.542	20.301	33.382	9.68
82	80.3743	18.113	19.866	33.022	9.663
83	81.3713	18.243	20.153	32.94	9.634
84	82.3683	18.629	20.035	33.691	9.288
85	83.3653	18.494	20.743	32.36	9.215
86	84.3623	18.302	20.838	33.325	9.367
87	85.3593	18.909	20.583	33.327	8.583
88	86.3563	19.021	21.083	32.138	8.588
89	87.3533	18.936	21.321	32.136	8.934
90	88.3662	18.796	21.53	32.487	8.959

[truncated: 8 more sheets: Sheet10, Sheet11, Sheet12, Sheet13, Sheet14, Sheet15, Sheet16, Sheet17]
