# Supplementary material for: Plakoglobin transmits tension across VE-cadherin for vascular leak formation and leukocyte diapedesis
Source: EMBO J. 2026 Mar 11;45(7):2210–38. doi: 10.1038/s44318-026-00732-0 (PMC13043941; doi:10.1038/s44318-026-00732-0)
Supplement: Supplementary file 7 — Source data Fig. 6 [file 44318_2026_732_MOESM7_ESM.zip › Figure 6/6A/Raw data_3 independent repeats∩Ç¿/24102025/FRAP exp siBCAT 24102025.xlsx]

## Sheet: Description
Description
Each sheet represents a separate acquisation.
Each acqisation had 4 'intensity regions'-
Region 1= Bleached ROI 1
Region 2= Bleached ROI 2
Region 3= Unbleached reference ROI
Region 4= Background
ROI :Region of Interest

## Sheet: Sheet1
Time	Time [s]	Intensity Region 1	Intensity Region 2	Intensity Region 3	Intensity Region 4
1	0	20.277	25.241	22.273	11.231
2	0.4569	19.78	25.128	21.869	11.914
3	1.454	20.1	24.493	22.113	11.54
4	2.467	19.959	25.069	22.262	11.878
5	3.4483	19.802	24.504	22.262	11.2
6	5.5924	2.706	2.847	22.547	11.424
7	5.8587	2.822	3.115	21.984	11.553
8	6.8558	3.129	3.71	21.716	11.296
9	7.8529	3.622	4.125	20.991	11.326
10	8.85	4.032	4.516	22.008	11.382
11	9.8471	4.124	4.741	21.147	11.113
12	10.8442	4.328	4.873	21.883	11.254
13	11.8413	4.432	5.336	21.46	11.248
14	12.8384	4.556	5.339	21.435	11.232
15	13.8355	4.626	5.66	20.748	10.782
16	14.8326	4.737	5.918	22.279	10.83
17	15.8298	4.879	5.951	21.134	11.455
18	16.8269	5.045	5.991	21.182	10.732
19	17.824	5.065	6.292	21.23	10.989
20	18.837	5.326	6.236	21.053	11.12
21	19.8182	5.185	6.451	20.862	10.971
22	20.8312	5.055	6.355	20.849	10.478
23	21.8124	5.515	6.413	21.076	10.485
24	22.8254	5.374	6.707	20.988	10.793
25	23.8225	5.454	6.964	20.732	10.558
26	24.8196	5.728	6.967	21.205	10.643
27	25.8167	5.983	7.339	21.289	10.557
28	26.7979	5.996	7.278	21.12	10.741
29	27.8109	5.973	7.171	21.043	10.629
30	28.808	6.36	7.287	21.225	10.776
31	29.8051	6.217	7.229	21.517	10.827
32	30.8022	6.306	7.492	21.416	10.47
33	31.7994	6.279	7.144	21.182	10.446
34	32.7965	6.371	7.462	21.398	10.678
35	33.7936	6.366	7.75	21.165	10.765
36	34.7907	6.327	7.648	21.507	10.287
37	35.7878	6.564	7.675	21.557	10.073
38	36.8008	6.368	7.916	20.932	10.358
39	37.782	6.456	7.96	20.802	10.333
40	38.7791	6.813	8.085	21.356	10.273
41	39.7762	6.605	8.204	21.304	10.213
42	40.7733	6.863	8.06	20.878	10.465
43	41.7704	6.701	8.026	21.311	10.418
44	42.7675	7.149	8.449	21.251	10.255
45	43.7805	6.829	8.249	21.298	10.473
46	44.7776	6.732	8.213	21.383	10.203
47	45.7588	7.242	8.803	21.75	10.334
48	46.7718	6.772	8.428	21.774	10.172
49	47.7531	6.984	8.681	22.174	10.157
50	48.7502	7.098	8.782	21.58	10.412
51	49.7632	7.426	8.78	21.901	9.956
52	50.7444	7.194	8.533	21.64	10.32
53	51.7574	7.018	8.565	21.813	10.221
54	52.7386	7.298	8.609	21.873	10.167
55	53.7516	7.215	8.58	21.55	10.176
56	54.7328	7.35	8.918	21.778	10.352
57	55.7458	7.556	8.915	21.603	10.193
58	56.727	7.431	9.005	21.197	10.199
59	57.74	7.385	9.033	21.909	10.145
60	58.7371	7.615	8.989	21.7	9.835
61	59.7342	7.627	9.167	21.685	9.836
62	60.7313	7.851	9.297	21.905	10.36
63	61.7284	7.846	8.858	21.805	10.076
64	62.7255	7.915	9.49	21.845	10.149
65	63.7227	8.078	9.225	21.345	10.289
66	64.7198	7.752	9.05	21.476	10.228
67	65.7169	8.221	9.504	21.859	10.242
68	66.714	8.318	9.417	21.277	10.188
69	67.727	8.65	9.675	21.31	10.5
70	68.7082	8.607	9.708	21.644	9.89
71	69.7053	8.111	9.38	20.966	9.916
72	70.7024	8.517	9.702	21.284	10.025
73	71.7154	8.554	9.912	20.995	10.199
74	72.7125	8.477	9.998	21.403	10.186
75	73.7096	8.565	10.18	21.11	10.045
76	74.7067	8.491	9.799	21.13	9.929
77	75.6879	8.422	10.198	21.307	10.193
78	76.685	8.721	9.932	21.432	10.043
79	77.6821	8.527	9.789	21.194	9.904
80	78.6951	8.823	9.816	21.281	10.1
81	79.6922	8.774	9.578	21.208	10.098
82	80.6894	8.792	10.082	21.214	10.137
83	81.6865	8.892	9.726	21.064	10.014
84	82.6836	8.851	9.725	20.907	10.032
85	83.6807	9.034	10.24	21.132	9.856
86	84.6778	8.832	9.806	21.809	9.943
87	85.6749	9.498	9.954	21.166	9.847
88	86.672	9.038	9.987	21.118	9.943
89	87.6691	9.265	9.633	20.974	9.839
90	88.6662	9.291	9.881	21.035	9.77

## Sheet: Sheet2
Time	Time [s]	Intensity Region 1	Intensity Region 2	Intensity Region 3	Intensity Region 4
1	0	22.529	15.268	27.613	5.956
2	0.4406	22.287	14.747	27.749	5.901
3	1.4531	22.072	14.851	28.015	5.958
4	2.4498	22.797	15.076	27.518	5.961
5	3.4464	22.136	14.791	28.186	5.812
6	5.5742	3.287	2.768	28.177	5.831
7	5.8401	3.388	2.884	27.505	5.871
8	6.8367	4.017	3.349	27.862	5.906
9	7.8334	4.59	3.81	26.791	5.724
10	8.8459	4.869	3.922	27.734	5.739
11	9.8267	5.106	4.365	27.658	5.748
12	10.8392	5.332	4.551	27.153	5.495
13	11.8359	5.644	4.491	26.917	5.781
14	12.8325	5.768	4.784	27.367	5.707
15	13.8133	5.842	5.099	27.407	5.679
16	14.8258	6.242	5.069	26.716	5.643
17	15.8225	6.559	5.323	27.232	5.456
18	16.8191	6.541	5.239	26.778	5.432
19	17.8158	6.646	5.696	26.847	5.596
20	18.8124	6.973	5.845	26.918	5.564
21	19.8091	6.856	5.919	26.505	5.609
22	20.8057	7.255	5.847	26.968	5.371
23	21.8024	7.213	6.047	27.063	5.561
24	22.799	7.333	6.137	26.427	5.431
25	23.7957	7.67	6.473	27.011	5.54
26	24.7923	7.867	6.234	26.873	5.347
27	25.8048	7.909	6.515	25.838	5.342
28	26.7856	8.232	6.587	26.499	5.515
29	27.7981	8.544	6.827	26.292	5.294
30	28.7948	8.109	6.421	26.009	5.249
31	29.7756	8.484	6.832	25.95	5.397
32	30.7881	8.418	6.89	25.898	5.249
33	31.7847	8.773	7.095	26.256	5.351
34	32.7814	8.707	7.206	26.009	5.282
35	33.778	8.951	7.226	25.708	5.375
36	34.7747	9.02	7.188	25.727	5.165
37	35.7713	8.673	7.572	25.797	5.173
38	36.768	9.721	7.507	25.565	5.262
39	37.7646	9.416	7.796	25.761	5.233
40	38.7613	9.395	7.762	24.947	5.255
41	39.7579	9.449	7.922	25.372	5.099
42	40.7546	9.401	8.08	25.632	5.241
43	41.7671	9.815	8.111	24.983	5.235
44	42.7479	9.879	8.163	25.206	5.22
45	43.7445	9.941	8.422	24.621	5.108
46	44.7571	10.057	8.421	25.185	5.13
47	45.7537	9.95	8.745	24.91	5.188
48	46.7504	10.263	8.473	24.752	5.23
49	47.747	10.171	8.69	25.082	5.457
50	48.7437	10.098	8.599	24.739	5.194
51	49.7403	10.212	8.756	24.303	5.06
52	50.737	10.435	9.046	24.206	5.371
53	51.7336	10.347	9.14	24.804	5.297
54	52.7303	10.382	9.414	24.968	5.297
55	53.7428	10.294	9.572	25.264	5.045
56	54.7395	10.329	9.408	24.716	5.196
57	55.7202	10.64	9.897	25.014	5.1
58	56.7328	10.742	9.439	24.49	5.156
59	57.7135	10.55	9.859	24.455	5.195
60	58.7261	10.609	9.815	24.288	5.157
61	59.7227	10.795	9.432	24.285	5.083
62	60.7194	10.95	9.85	24.528	5.23
63	61.7001	11.196	9.499	23.838	5.108
64	62.7127	11.08	9.518	23.924	5.052
65	63.7093	10.906	9.794	23.445	5.028
66	64.706	11.15	9.704	23.992	5.212
67	65.7026	10.766	9.949	23.756	5.365
68	66.6993	10.957	9.84	24.158	5.106
69	67.7118	11.404	10.068	23.928	5.187
70	68.6926	10.778	10.087	24.211	4.948
71	69.6892	10.914	10.281	23.751	5.293
72	70.6859	11.032	10.135	23.493	5.466
73	71.6984	11.297	10.341	24.14	5.213
74	72.6792	11.08	10.428	23.8	5.46
75	73.6917	11.431	10.584	23.784	5.27
76	74.6884	11.174	10.449	23.547	5.21
77	75.685	11.347	11.007	23.595	5.102
78	76.6817	11.316	10.842	23.775	5.131
79	77.6783	11.071	10.778	23.746	5.182
80	78.675	11.212	11.235	23.842	5.194
81	79.6716	11.37	10.559	23.832	5.074
82	80.6683	11.173	10.826	24.07	5.057
83	81.6649	11.545	10.825	23.687	4.91
84	82.6616	11.37	11.246	23.867	4.836
85	83.6582	11.233	11.173	24.131	5.065
86	84.6549	11.384	11.091	23.95	4.997
87	85.6515	11.347	11.12	24.231	5.062
88	86.664	11.176	10.857	23.618	4.915
89	87.6448	11.49	10.944	23.529	4.985
90	88.6573	11.044	11.056	23.742	5.022

## Sheet: Sheet3
Time	Time [s]	Intensity Region 1	Intensity Region 2	Intensity Region 3	Intensity Region 4
1	0	17.164	12.801	16.831	8.918
2	0.2978	17.249	13.432	16.914	9.046
3	1.3104	16.709	13.308	17.018	8.859
4	2.3072	16.75	13.005	16.353	9.068
5	3.304	16.421	12.712	16.851	8.928
6	5.3583	2.978	2.698	16.89	8.598
7	5.6402	3.33	2.931	16.669	9.116
8	6.637	3.746	3.32	16.851	8.966
9	7.6338	4.093	3.808	16.819	8.928
10	8.6306	4.455	3.863	16.818	8.53
11	9.6274	4.756	4.013	16.77	8.895
12	10.6242	4.839	4.441	16.88	8.678
13	11.621	5.197	4.785	16.785	8.6
14	12.6177	5.357	4.689	17.045	8.707
15	13.6145	5.442	5.068	17.021	8.59
16	14.6113	5.829	5.338	16.971	8.57
17	15.6081	5.855	5.451	17.233	8.377
18	16.6049	6.017	5.494	17.051	8.466
19	17.6017	6.208	5.784	16.821	8.528
20	18.5985	6.153	5.847	16.504	8.5
21	19.6112	6.63	6.036	16.933	8.412
22	20.608	6.38	6.146	16.704	8.668
23	21.6048	6.549	6.491	16.509	8.367
24	22.6016	6.487	6.412	16.508	8.596
25	23.5984	6.848	6.585	16.82	8.319
26	24.5952	6.764	6.635	16.832	8.031
27	25.592	7.008	6.55	16.912	8.02
28	26.5888	7.002	6.911	15.977	8.212
29	27.5856	7.157	6.825	16.039	8.174
30	28.5824	6.819	6.971	16.063	7.95
31	29.5792	7.151	7.129	16.264	7.97
32	30.576	7.147	7.105	16.565	7.849
33	31.5728	7.535	7.205	16.081	7.801
34	32.5855	7.712	7.16	16.455	7.846
35	33.5822	7.64	7.094	16.437	7.825
36	34.5632	7.453	7.151	16.166	7.814
37	35.5758	7.731	7.385	16.742	7.504
38	36.5726	7.65	7.084	15.756	7.623
39	37.5694	7.95	7.472	15.896	7.602
40	38.5503	8.068	7.417	16.344	7.9
41	39.563	8.086	7.474	16.243	7.378
42	40.5598	7.919	7.78	16.122	7.644
43	41.5566	8.317	7.808	16.831	7.649
44	42.5534	8.119	7.693	16.166	7.687
45	43.5502	8.303	7.712	16.951	7.521
46	44.547	8.361	8.005	16.556	7.516
47	45.5438	8.594	8.036	16.242	7.401
48	46.5406	8.305	8.11	16.464	7.323
49	47.5374	8.404	8.105	16.016	7.254
50	48.5342	8.631	8.527	16.586	7.53
51	49.5469	8.321	8.456	16.266	7.375
52	50.5278	8.403	8.389	16.573	7.381
53	51.5246	9.018	8.462	16.183	7.47
54	52.5214	8.389	8.792	16.236	7.833
55	53.5341	8.784	8.602	16.459	7.46
56	54.5309	8.676	8.715	16.141	7.399
57	55.5277	8.968	8.59	16.018	7.608
58	56.5245	8.842	8.864	16.418	7.338
59	57.5054	9.227	9.058	16.439	7.533
60	58.518	8.857	9.231	16.022	7.338
61	59.5148	9.148	9.299	16.032	7.407
62	60.5116	8.913	9.144	15.483	7.397
63	61.5084	9.085	9.228	15.824	7.143
64	62.5052	9.187	9.718	15.7	7.464
65	63.502	9.272	9.594	15.924	7.547
66	64.4988	9.019	9.518	15.706	7.673
67	65.4956	9.305	9.619	15.504	7.912
68	66.4924	9.179	9.804	15.505	7.658
69	67.5051	9.055	9.954	15.535	7.657
70	68.486	9.108	10.226	15.146	7.553
71	69.4987	9.178	9.821	15.26	7.483
72	70.4955	8.923	10.143	15.319	7.657
73	71.4764	9.156	10.32	15.914	7.552
74	72.4891	9.311	10.554	15.675	7.419
75	73.47	9.513	10.371	15.258	7.137
76	74.4668	9.243	10.141	14.853	7.236
77	75.4795	9.607	10.317	15.397	7.606
78	76.4763	9.406	10.497	15.369	7.421
79	77.4731	9.408	10.379	15.255	7.468
80	78.4699	9.574	10.518	15.144	7.672
81	79.4667	9.696	10.778	15.21	7.794
82	80.4635	9.744	10.619	15.137	7.649
83	81.4603	9.924	10.618	15.237	7.356
84	82.457	9.731	10.539	15.324	7.392
85	83.4538	10.032	10.659	14.781	7.437
86	84.4665	10.069	10.565	14.988	7.427
87	85.4474	10.148	10.544	14.5	7.402
88	86.4601	10.187	10.654	14.703	7.188
89	87.441	10.133	10.725	14.59	7.273
90	88.4537	10.121	10.738	14.846	7.249

## Sheet: Sheet4
Time	Time [s]	Intensity Region 1	Intensity Region 2	Intensity Region 3	Intensity Region 4
1	0	39.978	53.192	41.58	13.365
2	0.314	40.11	52.866	40.586	13.304
3	1.3111	39.614	52.808	41.297	13.6
4	2.2924	39.138	52.917	40.781	13.313
5	3.3054	39.339	53.683	39.239	13.181
6	5.3354	4.297	5.415	37.202	13.004
7	5.6176	4.52	5.624	37.675	13.053
8	6.6148	5.75	6.838	36.595	13.292
9	7.6119	6.444	7.634	37.199	12.757
10	8.609	6.868	8.676	36.666	12.971
11	9.6062	8.032	9.505	37.117	13.106
12	10.6033	8.023	9.625	37.051	13.113
13	11.6005	8.558	9.887	36.147	13.092
14	12.5976	9.151	10.775	37.006	12.994
15	13.5948	9.601	10.905	36.269	13.307
16	14.5919	10.026	11.596	35.716	13.155
17	15.589	10.469	12.091	36.006	12.875
18	16.6021	10.99	12.55	36.237	12.962
19	17.5833	11.896	12.584	36.041	13.03
20	18.5963	11.836	12.707	35.691	12.76
21	19.5935	12.472	13.222	35.563	13.362
22	20.5906	12.572	13.626	35.08	13.132
23	21.5878	13.054	13.643	35.419	12.986
24	22.569	13.669	14.114	34.563	12.669
25	23.5821	14.497	13.979	34.812	12.663
26	24.5792	14.945	14.98	34.386	12.761
27	25.5763	14.731	14.59	34.444	13.128
28	26.5576	15.321	15.097	34.033	13.246
29	27.5706	15.728	15.427	33.998	13.072
30	28.5678	15.889	15.594	33.727	12.899
31	29.5649	16.279	15.752	33.896	13.057
32	30.562	16.917	16.325	33.798	12.707
33	31.5592	16.771	16.579	33.576	12.357
34	32.5563	16.836	16.95	33.202	13.234
35	33.5535	17.206	17.344	33.877	12.336
36	34.5506	17.857	17.465	33.09	12.304
37	35.5478	17.752	17.679	33.697	12.808
38	36.5449	17.566	17.692	33.675	12.93
39	37.542	18.084	17.664	33.923	12.399
40	38.5392	18.084	18.089	33.662	12.653
41	39.5363	18.257	18.544	33.69	12.955
42	40.5335	18.909	18.785	33.454	12.926
43	41.5306	18.721	18.473	33.403	12.995
44	42.5277	18.656	19.571	33.457	12.815
45	43.5249	19.346	19.576	32.716	12.344
46	44.522	18.859	19.809	33.179	12.763
47	45.5192	19.203	19.602	32.349	12.676
48	46.5322	19.302	19.821	33.398	12.847
49	47.5293	19.599	20.392	32.589	12.46
50	48.5265	19.977	20.328	32.076	12.462
51	49.5077	19.427	19.937	32.441	12.715
52	50.5208	19.911	20.151	32.356	12.275
53	51.5179	19.767	20.097	31.802	12.391
54	52.515	19.863	20.412	32.368	12.573
55	53.4963	20.284	20.954	32.346	12.241
56	54.5093	19.754	21.441	32.245	12.625
57	55.5065	20.167	20.695	32.486	12.025
58	56.5036	20.308	21.213	31.884	12.502
59	57.4849	20.58	21.355	31.943	12.287
60	58.4979	20.95	21.649	31.69	12.807
61	59.495	20.191	21.833	31.223	12.297
62	60.4922	20.796	22.102	31.662	13.041
63	61.4893	20.787	22.036	31.342	12.982
64	62.4865	20.527	22.16	31.707	12.957
65	63.4836	20.791	22.499	32.077	12.883
66	64.4807	21.176	22.772	31.477	12.944
67	65.4779	20.87	22.501	31.351	13.306
68	66.475	21.291	22.335	30.835	12.821
69	67.4722	21.104	23.629	31.124	13.117
70	68.4693	21.336	22.831	30.689	12.942
71	69.4665	21.513	22.765	30.676	12.751
72	70.4636	21.865	22.523	30.484	12.921
73	71.4766	21.85	23.146	30.713	13.027
74	72.4579	22.526	22.618	31.209	13.341
75	73.455	23.052	22.443	31.177	12.937
76	74.468	23.094	23.095	30.62	12.974
77	75.4652	23.143	22.392	30.511	13.045
78	76.4623	24.086	22.705	30.666	13.111
79	77.4436	24.066	22.748	30.644	12.65
80	78.4566	23.701	22.764	29.955	12.771
81	79.4538	23.741	23.38	29.931	12.376
82	80.4509	24.359	23.641	29.812	12.58
83	81.4321	24.926	23.481	29.943	12.708
84	82.4452	24.44	23.151	30.815	12.548
85	83.4423	24.374	23.013	30.648	12.41
86	84.4395	24.467	23.165	29.866	12.397
87	85.4207	24.723	22.494	30.441	12.536
88	86.4337	24.283	22.181	30.676	12.789
89	87.415	24.606	23.024	30.691	12.104
90	88.428	23.657	21.539	30.98	12.427

## Sheet: Sheet5
Time	Time [s]	Intensity Region 1	Intensity Region 2	Intensity Region 3	Intensity Region 4
1	0	24.208	24.045	29.395	9.021
2	0.2981	23.338	23.977	29.749	9.041
3	1.2952	23.293	23.582	30.101	9.032
4	2.2924	23.698	23.283	29.47	8.729
5	3.2895	23.679	23.586	29.75	8.906
6	5.2212	3.31	3.439	29.24	9.034
7	5.5034	3.419	3.671	29.108	8.995
8	6.5005	4.158	4.312	29.077	8.899
9	7.4977	4.324	4.709	29.328	8.77
10	8.5107	4.662	4.892	29.062	9.003
11	9.492	5.075	5.067	29.008	8.782
12	10.4891	5.119	5.382	28.97	8.838
13	11.5021	5.483	5.488	28.869	8.729
14	12.4834	5.383	5.995	28.794	8.368
15	13.4805	5.733	5.832	29.172	8.775
16	14.4776	5.842	6.215	28.434	8.735
17	15.4748	6.03	6.139	28.834	8.654
18	16.4878	6.445	6.54	28.926	8.61
19	17.469	6.562	6.457	28.666	8.4
20	18.4821	6.561	6.613	28.588	8.545
21	19.4792	6.817	6.535	28.147	8.664
22	20.4763	7.071	6.871	28.556	8.52
23	21.4735	6.924	6.768	28.597	8.509
24	22.4706	7.11	6.784	28.393	8.255
25	23.4678	7.332	6.879	28.229	8.469
26	24.4649	7.17	7.056	28.341	8.38
27	25.462	7.326	6.746	28.549	8.409
28	26.4592	7.471	7.39	28.388	8.19
29	27.4563	7.786	7.24	28.262	8.338
30	28.4534	7.866	7.175	28.945	8.452
31	29.4506	8.032	7.395	28.259	8.552
32	30.4477	8.273	7.252	28.212	8.444
33	31.4448	8.47	7.554	28.232	8.425
34	32.4579	8.38	7.525	28.373	8.318
35	33.4391	8.302	7.831	28.653	8.3
36	34.4363	8.609	7.955	27.94	8.458
37	35.4334	8.365	7.877	27.515	8.225
38	36.4305	8.604	8.207	27.695	8.139
39	37.4277	8.773	8.003	27.361	8.148
40	38.4248	8.909	8.062	27.011	8.175
41	39.4378	8.923	8.176	27.524	8.439
42	40.4191	8.934	8.03	27.468	8.318
43	41.4321	9.282	8.103	27.839	8.409
44	42.4292	8.851	8.052	27.285	8.129
45	43.4105	9.274	8.139	26.92	8.085
46	44.4235	9.01	8.224	27.501	8.119
47	45.4206	9.276	8.47	27.496	8.135
48	46.4178	9.146	8.485	27.401	8.002
49	47.399	9.142	8.239	26.963	8.293
50	48.4121	9.203	8.604	27.06	7.883
51	49.4092	9.515	8.364	27.618	8.15
52	50.4063	9.728	8.446	27.24	8.517
53	51.4035	9.566	8.436	27.784	8.089
54	52.4006	9.605	8.689	27.464	8.258
55	53.3977	9.699	8.696	27.409	8.091
56	54.3949	9.74	8.966	27.599	8.065
57	55.392	10.596	8.772	27.613	7.848
58	56.3891	10.11	8.814	26.987	8.277
59	57.3863	10.115	9.123	27.408	8.149
60	58.3834	10.49	8.858	27.142	8.053
61	59.3806	9.94	9.072	27.348	8.043
62	60.3777	10.282	9.088	26.852	8.162
63	61.3748	10.253	9.192	27.811	8.118
64	62.372	10.27	9.445	26.95	8.094
65	63.3691	10.651	9.287	27.169	8.041
66	64.3662	10.556	9.576	27.013	7.893
67	65.3634	10.515	9.288	27.023	8.245
68	66.3764	10.48	9.561	27.108	7.962
69	67.3576	10.798	9.539	27.239	8.198
70	68.3548	10.925	9.551	27.057	7.955
71	69.3519	11.106	9.388	27.322	8.074
72	70.3649	10.82	9.5	26.842	7.822
73	71.3462	11.422	9.951	27.909	8.111
74	72.3433	11.326	9.817	27.392	7.944
75	73.3405	11.296	9.635	27.236	7.713
76	74.3376	11.209	9.719	27.222	7.798
77	75.3506	11.282	9.827	27.109	7.928
78	76.3478	11.323	10.064	26.869	8.525
79	77.329	11.266	9.647	27.053	8.411
80	78.342	11.432	10.071	27.625	7.84
81	79.3392	11.466	10.061	26.7	8.082
82	80.3363	11.305	10	26.877	7.736
83	81.3334	11.3	10.168	26.992	8.034
84	82.3306	11.46	9.91	26.553	7.94
85	83.3277	11.676	10.283	26.583	7.973
86	84.3248	11.669	10.137	26.453	7.753
87	85.322	11.65	10.119	26.779	7.657
88	86.3191	11.802	9.826	26.462	7.89
89	87.3163	12.12	10.414	26.634	8.018
90	88.3134	11.555	9.966	26.809	8.356

## Sheet: Sheet6
Time	Time [s]	Intensity Region 1	Intensity Region 2	Intensity Region 3	Intensity Region 4
1	0	21.01	12.513	21.774	4.563
2	0.3136	20.69	12.147	21.095	4.452
3	1.2944	20.171	12.446	20.954	4.679
4	2.3071	20.433	11.927	21.664	4.502
5	3.3038	20.62	12.416	20.991	4.43
6	5.26	3.186	2.471	21.031	4.26
7	5.5418	3.392	2.773	20.533	4.577
8	6.5227	3.941	2.864	21.075	4.412
9	7.5194	4.327	3.356	21.261	4.455
10	8.5321	4.747	3.582	21.369	4.441
11	9.5129	5.283	3.719	20.984	4.358
12	10.5096	5.137	3.87	20.951	4.5
13	11.5064	5.522	4.167	21.155	4.506
14	12.519	5.831	4.276	21.021	4.484
15	13.5157	6.047	4.635	21.271	4.511
16	14.5125	5.991	4.472	20.725	4.408
17	15.4933	6.487	4.906	21.453	4.604
18	16.506	6.483	4.849	21.066	4.613
19	17.5027	6.562	4.867	20.508	4.531
20	18.4994	6.753	5.099	21.342	4.465
21	19.4962	6.854	5.3	21.074	4.32
22	20.4929	6.996	5.261	21.146	4.509
23	21.4896	7.298	5.436	21.557	4.341
24	22.4864	7.299	5.338	20.822	4.594
25	23.4831	7.445	5.525	20.687	4.445
26	24.4798	7.685	5.772	20.969	4.415
27	25.4925	8.035	5.908	20.691	4.468
28	26.4733	8.086	5.938	21.187	4.711
29	27.4859	8.479	6.264	20.691	4.537
30	28.4827	8.205	6.257	20.803	4.62
31	29.4635	8.641	6.046	20.927	4.464
32	30.4762	8.601	6.25	20.326	4.527
33	31.4729	8.638	6.089	20.982	4.505
34	32.4696	8.854	6.235	20.625	4.695
35	33.4664	8.927	6.485	20.653	4.507
36	34.4631	9.063	6.321	20.698	4.322
37	35.4598	8.71	6.373	19.898	4.517
38	36.4566	9.129	6.471	20.823	4.4
39	37.4533	9.39	6.434	20.741	4.246
40	38.4501	9.263	6.347	20.438	4.384
41	39.4627	9.052	6.559	20.335	4.26
42	40.4435	9.41	6.766	20.696	4.166
43	41.4403	9.229	6.522	20.397	4.175
44	42.4529	9.426	6.902	20.99	3.994
45	43.4496	9.934	6.85	20.311	4.168
46	44.4305	9.713	6.733	20.401	3.977
47	45.4431	9.681	6.894	20.54	3.941
48	46.424	9.871	7.329	20.643	3.986
49	47.4366	9.965	7.069	20.535	3.933
50	48.4333	10.069	6.892	20.554	3.943
51	49.43	9.763	7.068	20.428	4.079
52	50.4268	9.929	7.195	20.862	4.097
53	51.4235	10.173	7.207	20.434	4.227
54	52.4203	10.516	7.395	20.441	4.009
55	53.417	10.386	7.353	20.492	3.995
56	54.4296	10.453	7.437	20.745	4.02
57	55.4105	10.619	7.34	20.565	4.16
58	56.4072	10.628	7.473	20.596	4.084
59	57.4039	10.615	7.331	20.707	4.027
60	58.4166	10.731	7.874	20.698	4.11
61	59.3974	10.705	7.52	20.637	4.28
62	60.3942	10.829	7.484	20.262	3.959
63	61.4068	10.846	7.416	20.337	4.375
64	62.3876	11.131	7.797	20.339	3.872
65	63.4003	11.077	7.847	20.056	4.276
66	64.397	11.31	7.421	20.716	4.285
67	65.3937	11.315	7.588	20.371	4.619
68	66.3905	11.141	7.683	20.041	4.477
69	67.3872	11.29	7.771	20.083	4.518
70	68.3839	11.528	7.615	20.083	4.333
71	69.3807	11.722	7.887	20.194	4.695
72	70.3774	11.586	7.742	20.095	4.918
73	71.3742	11.766	7.947	20.279	4.844
74	72.3709	11.966	7.741	20.192	4.844
75	73.3835	11.652	7.858	19.893	4.56
76	74.3644	11.823	7.888	19.643	5.513
77	75.3611	11.993	8.085	19.684	5.275
78	76.3578	11.957	8.116	19.553	4.687
79	77.3705	12.047	7.991	20.063	4.52
80	78.3513	11.941	7.994	20.155	3.948
81	79.348	11.941	7.887	20.363	4.051
82	80.3607	12.242	8.119	19.568	4.001
83	81.3574	12.213	8.293	19.671	3.869
84	82.3541	11.887	8.321	19.441	3.972
85	83.3509	12.656	8.521	20.073	3.866
86	84.3476	12.328	8.049	19.548	3.807
87	85.3444	12.438	8.2	19.723	3.768
88	86.3411	12.708	8.528	19.456	3.972
89	87.3378	12.481	8.582	19.37	3.88
90	88.3346	12.549	8.571	19.314	4.044

## Sheet: Sheet7
Time	Time [s]	Intensity Region 1	Intensity Region 2	Intensity Region 3	Intensity Region 4
1	0	29.211	22.03	26.795	6.393
2	0.2975	29.448	21.874	27.183	6.127
3	1.294	29.519	21.752	26.599	6.21
4	2.2905	29.165	21.887	26.652	6.3
5	3.287	29.338	22.108	27.146	6.316
6	5.3403	3.369	2.711	27.084	6.177
7	5.606	3.771	2.965	26.742	6.23
8	6.6025	4.297	3.654	26.729	5.955
9	7.599	5.091	4.128	26.295	6.138
10	8.5956	5.294	4.52	26.061	6.095
11	9.608	5.74	4.632	26.656	6.188
12	10.6045	6.059	5.142	26.589	6.579
13	11.601	6.473	5.08	26.238	6.565
14	12.5975	6.688	5.608	26.444	6.546
15	13.594	7.019	5.71	26.54	6.241
16	14.5905	7.354	5.926	26.064	6.472
17	15.5871	7.493	6.204	26.691	6.427
18	16.5836	7.851	6.286	26.549	6.187
19	17.596	8.16	6.72	26.585	6.401
20	18.5766	8.37	6.743	26.608	6.051
21	19.5731	8.597	6.65	27.088	5.76
22	20.5696	8.987	7.157	25.897	6.237
23	21.582	8.853	7.302	26.04	5.922
24	22.5627	9.011	7.342	25.988	5.69
25	23.5751	9.274	7.45	26.399	5.588
26	24.5716	9.603	7.643	26.376	5.869
27	25.5681	9.665	7.473	26.788	5.881
28	26.5646	9.366	8.014	27.203	5.916
29	27.5611	10.021	7.637	26.399	6.152
30	28.5577	10.142	8.203	26.234	5.754
31	29.5542	10.189	8.021	26.741	5.888
32	30.5507	10.486	8.227	26.77	5.707
33	31.5472	10.624	8.478	26.642	5.772
34	32.5437	10.754	8.744	26.653	5.637
35	33.5561	10.921	8.42	26.666	5.43
36	34.5367	11.081	8.565	27.203	5.737
37	35.5333	11.135	8.765	27.046	5.446
38	36.5298	11.429	9.072	26.642	5.431
39	37.5422	11.536	8.93	27.139	5.653
40	38.5387	11.793	9.085	26.274	5.706
41	39.5352	11.908	9.06	26.035	5.847
42	40.5317	12.01	9.18	26.166	5.523
43	41.5282	11.898	9.524	26.651	5.6
44	42.5248	12.306	9.522	26.318	5.522
45	43.5213	12.83	9.472	26.056	5.574
46	44.5178	12.773	9.626	26.47	5.562
47	45.5302	12.509	9.685	25.861	5.678
48	46.5108	12.342	9.636	26.178	5.669
49	47.5073	13.202	9.977	26.469	5.355
50	48.5039	13.116	9.878	25.466	5.551
51	49.5163	12.909	9.82	26.017	5.436
52	50.5128	13.357	10.005	25.765	5.43
53	51.5093	13.236	9.988	26	5.381
54	52.5058	13.507	10.337	26.012	5.224
55	53.5023	13.296	10.303	25.931	5.382
56	54.4988	13.617	10.516	26.585	5.629
57	55.4954	13.504	10.518	25.709	5.531
58	56.4919	13.846	10.536	25.655	5.672
59	57.5043	13.608	10.714	25.365	5.375
60	58.4849	13.739	10.347	26.033	5.41
61	59.4814	13.626	10.438	25.326	5.436
62	60.4779	13.786	10.615	25.268	5.509
63	61.4903	13.687	10.559	24.9	5.486
64	62.471	13.979	10.881	25.469	5.514
65	63.4675	13.814	10.948	25.551	5.526
66	64.464	14.635	11.065	24.757	5.525
67	65.4764	14.354	11.079	24.56	5.611
68	66.4729	14.304	10.748	24.875	5.553
69	67.4694	14.769	10.906	24.282	5.31
70	68.4659	14.879	10.776	24.863	5.48
71	69.4625	14.657	10.901	24.21	5.713
72	70.459	14.968	10.895	24.771	5.851
73	71.4555	14.824	10.826	24.642	5.724
74	72.4679	15.141	10.963	24.233	5.869
75	73.4485	15.027	11.221	24.302	5.67
76	74.445	15.161	11.424	23.764	5.806
77	75.4574	15.26	11.491	23.477	5.367
78	76.4381	15.415	11.346	23.623	5.411
79	77.4505	15.889	11.357	23.713	5.747
80	78.447	15.869	11.271	23.868	5.652
81	79.4435	16.076	11.212	23.93	5.571
82	80.44	15.952	11.29	23.586	5.63
83	81.4365	16.21	11.312	22.947	5.449
84	82.4331	16.247	11.172	23.74	5.34
85	83.4296	16.341	11.194	23.665	5.725
86	84.4261	16.439	11.247	23.61	5.553
87	85.4385	16.083	11.376	23.649	5.536
88	86.4191	16.631	11.796	23.745	5.827
89	87.4315	16.35	11.669	23.852	5.585
90	88.428	16.401	11.302	23.897	5.737

## Sheet: Sheet8
Time	Time [s]	Intensity Region 1	Intensity Region 2	Intensity Region 3	Intensity Region 4
1	0	35.049	23.525	39.98	11.464
2	0.2815	34.968	23.288	39.023	11.167
3	1.2779	35.516	23.134	39.236	11.443
4	2.2743	35.134	22.525	38.608	11.689
5	3.2707	35.282	22.668	39.18	11.627
6	5.4293	3.285	2.934	37.41	11.368
7	5.7108	3.736	3.145	36.359	11.528
8	6.7072	4.27	3.825	37.272	11.47
9	7.7037	5.01	4.429	37.363	11.743
10	8.7001	5.395	4.692	36.733	11.478
11	9.6965	5.902	5.037	36.882	11.671
12	10.6929	5.874	5.602	36.438	11.515
13	11.7052	6.58	6.426	36.483	11.498
14	12.6858	6.754	6.413	36.469	11.725
15	13.6822	6.809	6.574	36.362	11.062
16	14.6945	7.22	7.106	36.082	10.799
17	15.675	7.526	7.248	36.494	11.104
18	16.6873	7.275	7.141	35.932	10.9
19	17.6837	7.642	7.523	36.175	11.032
20	18.6802	7.91	7.693	35.899	10.976
21	19.6766	8.239	7.725	35.684	10.908
22	20.673	8.332	8.216	35.751	10.834
23	21.6694	8.392	8.158	36.215	10.73
24	22.6658	8.972	8.653	35.675	10.914
25	23.6623	8.835	8.466	35.676	10.774
26	24.6587	8.961	8.85	35.642	10.806
27	25.671	9.061	8.975	35.389	10.755
28	26.6515	9.378	8.99	35.023	10.574
29	27.6638	9.094	9.266	34.867	11.041
30	28.6602	9.419	9.542	35.729	10.517
31	29.6567	9.239	9.598	35.444	10.94
32	30.6531	10.119	9.941	34.907	9.985
33	31.6495	9.779	10.133	34.718	10.398
34	32.6459	10.157	9.86	34.842	10.093
35	33.6423	9.998	9.747	34.535	10.701
36	34.6388	10.363	10.313	35.03	11.427
37	35.6352	9.987	10.003	35.095	11.65
38	36.6316	10.368	10.325	34.332	11.411
39	37.628	10.705	10.41	34.31	11.383
40	38.6244	10.617	10.299	34.538	11.556
41	39.6367	10.654	10.526	34.251	11.417
42	40.6173	10.908	10.287	34.259	11.696
43	41.6296	11.233	10.452	33.622	11.29
44	42.626	11.094	10.509	33.776	11.567
45	43.6224	11.189	10.761	33.941	11.409
46	44.6188	10.939	10.657	33.616	11.506
47	45.6153	11.085	11.132	33.405	11.221
48	46.6117	11.309	10.751	33.904	11.047
49	47.6081	11.477	10.831	33.483	11.367
50	48.6045	11.214	10.921	33.159	11.249
51	49.6168	11.885	11.66	33.092	11.18
52	50.5974	11.758	11.47	33.824	11.167
53	51.5938	11.821	11.291	33.133	10.485
54	52.6061	11.372	11.155	33.403	11.042
55	53.6025	11.971	11.404	33.447	10.741
56	54.583	12.239	11.761	33.183	10.875
57	55.5954	12.17	11.843	32.686	10.747
58	56.5918	12.545	11.695	33.273	10.271
59	57.5882	12.288	11.649	32.402	10.481
60	58.5846	12.184	12.081	32.805	10.525
61	59.581	12.341	12.214	31.949	10.394
62	60.5933	12.276	11.852	32.686	10.27
63	61.5739	12.238	11.84	31.879	10.474
64	62.5703	12.536	12.349	32.16	10.445
65	63.5667	12.454	12.097	31.792	9.96
66	64.5631	12.989	12.649	31.829	10.263
67	65.5595	12.486	12.444	31.568	10.052
68	66.556	12.426	12.473	31.653	9.843
69	67.5683	13.184	12.25	31.643	10.373
70	68.5647	12.764	12.313	31.548	10.281
71	69.5611	12.782	12.266	31.282	10.181
72	70.5575	12.892	12.618	30.708	10.32
73	71.554	13.3	12.489	32.263	10.353
74	72.5504	12.513	12.652	30.647	10.456
75	73.5468	12.909	12.251	30.729	10.165
76	74.5432	13.117	12.183	31.019	10.603
77	75.5396	13.158	12.24	31.16	10.446
78	76.536	13.293	12.318	31.084	10.358
79	77.5484	13.497	12.207	31.155	10.539
80	78.5448	13.144	12.288	30.592	10.478
81	79.5253	13.027	12.537	30.28	10.42
82	80.5376	13.453	12.778	30.646	10.61
83	81.534	13.188	12.794	30.317	10.329
84	82.5305	12.997	12.547	30.427	10.59
85	83.5269	13.393	12.82	30.022	10.808
86	84.5233	13.381	12.694	30.047	10.575
87	85.5356	13.293	12.569	30.009	10.835
88	86.5161	13.455	12.817	30.496	10.535
89	87.5126	13.336	12.537	30.206	10.694
90	88.5249	13.693	12.275	30.467	10.745

## Sheet: Sheet9
Time	Time [s]	Intensity Region 1	Intensity Region 2	Intensity Region 3	Intensity Region 4
1	0	19.911	21.516	23.524	9.924
2	0.3136	20.059	21.45	23.636	9.613
3	1.3103	19.292	21.505	23.139	9.742
4	2.307	19.906	20.903	23.419	9.364
5	3.3037	20.038	21.127	23.265	9.512
6	5.4399	2.95	2.696	23.511	9.389
7	5.7058	3.052	2.969	24.13	9.547
8	6.7025	3.729	3.555	23.919	9.781
9	7.6992	4.427	4.135	23.192	9.397
10	8.6959	4.861	4.773	23.271	9.449
11	9.6926	5.282	4.895	23.022	9.605
12	10.6894	5.71	5.207	23.178	9.266
13	11.6861	5.714	5.61	23.188	9.264
14	12.6828	6.314	5.981	23.977	9.315
15	13.6795	6.403	6.185	22.878	9.737
16	14.6762	6.626	6.369	23.462	9.419
17	15.6888	6.843	6.622	23.186	9.546
18	16.6855	7.111	6.564	23.206	9.237
19	17.6664	7.324	7.225	23.46	9.27
20	18.679	7.502	7.503	23.234	9.383
21	19.6757	7.659	7.269	22.894	9.214
22	20.6724	7.594	7.7	23.684	9.239
23	21.6691	7.97	7.46	22.932	9.164
24	22.6658	8.061	7.814	23.091	9.505
25	23.6626	7.896	8.305	23.314	9.281
26	24.6593	8.242	8.139	23.235	9.2
27	25.656	8.341	8.388	23.266	9.386
28	26.6527	8.43	8.692	22.686	9.079
29	27.6653	8.872	8.577	22.696	9.005
30	28.6462	9.049	8.944	23.16	9.444
31	29.6588	8.865	8.964	23.156	8.724
32	30.6555	8.966	9.435	22.866	9.102
33	31.6363	9.114	9.423	23.202	9.192
34	32.633	9.12	9.347	23.371	8.952
35	33.6456	9.259	9.169	22.729	8.929
36	34.6423	9.298	9.463	23.221	8.962
37	35.6391	9.44	9.555	22.886	9.353
38	36.6358	9.283	9.616	23.338	8.76
39	37.6325	9.38	9.593	23.022	9.006
40	38.6292	9.3	9.689	23.472	9.039
41	39.6259	9.724	9.89	23.112	8.951
42	40.6227	9.499	10.448	22.95	8.587
43	41.6194	9.798	10.411	22.969	8.975
44	42.632	9.743	10.207	22.507	8.634
45	43.6128	9.489	10.512	23.172	8.991
46	44.6254	9.569	10.366	23.165	8.803
47	45.6062	9.754	10.308	22.745	8.664
48	46.603	9.525	10.522	22.608	8.899
49	47.5997	10.03	10.333	22.68	8.733
50	48.6123	10.311	10.473	22.509	8.723
51	49.609	10.343	10.599	22.635	9.138
52	50.6057	9.993	10.849	22.353	8.848
53	51.6024	10.226	10.84	22.944	8.815
54	52.5833	10.11	10.425	22.186	8.942
55	53.5959	10.166	10.879	22.293	8.775
56	54.5926	10.227	10.903	22.136	8.756
57	55.5893	10.151	10.758	21.836	8.742
58	56.586	10.455	11.142	21.668	8.779
59	57.5827	10.093	11.405	21.906	8.923
60	58.5795	10.566	11.295	21.267	8.819
61	59.5762	10.647	11.358	21.295	8.881
62	60.5729	10.333	11.446	21.042	8.659
63	61.5855	10.368	11.768	21.324	8.964
64	62.5663	10.478	11.547	20.764	8.914
65	63.5789	10.389	11.59	21.288	8.602
66	64.5598	10.12	11.548	20.87	8.523
67	65.5724	10.504	11.84	21.585	9.01
68	66.5691	10.376	11.789	21.257	8.749
69	67.5499	10.691	11.993	20.826	8.761
70	68.5625	10.679	11.635	21.205	8.657
71	69.5592	10.827	11.908	20.887	8.499
72	70.556	10.756	11.954	21.154	8.797
73	71.5527	11.023	11.94	20.8	8.562
74	72.5494	10.613	12.087	21.135	8.707
75	73.5461	11.136	12.232	21.381	8.716
76	74.5428	11.079	12.24	21.312	8.682
77	75.5395	11.052	12.523	20.827	8.9
78	76.5363	11.017	12.452	20.988	8.798
79	77.533	11.142	12.519	21.019	8.526
80	78.5297	11.226	12.678	20.546	8.531
81	79.5264	11.594	12.668	21.545	8.956
82	80.539	11.48	12.678	21.313	8.759
83	81.5357	11.491	12.956	21.513	9.059
84	82.5325	11.695	13.015	21.018	8.858
85	83.5292	11.67	12.682	21.034	8.682
86	84.51	11.67	13.442	20.899	8.605
87	85.5226	11.769	13.211	20.694	8.871
88	86.5193	11.933	13.137	21.057	8.971
89	87.516	11.917	13.449	20.954	9.258
90	88.5128	11.543	13.094	20.64	9.098
