# Supplementary material for: Plakoglobin transmits tension across VE-cadherin for vascular leak formation and leukocyte diapedesis
Source: EMBO J. 2026 Mar 11;45(7):2210–38. doi: 10.1038/s44318-026-00732-0 (PMC13043941; doi:10.1038/s44318-026-00732-0)
Supplement: Supplementary file 7 — Source data Fig. 6 [file 44318_2026_732_MOESM7_ESM.zip › Figure 6/6A/Raw data_3 independent repeats∩Ç¿/24102025/FRAP exp siPG 24102025.xlsx]

## Sheet: Description
Description
Each sheet represents a separate acquisation.
Each acqisation had 4 'intensity regions'-
Region 1= Bleached ROI 1
Region 2= Bleached ROI 2
Region 3= Unbleached reference ROI
Region 4= Background
ROI :Region of Interest

## Sheet: Sheet1
Time	Time [s]	Intensity Region 1	Intensity Region 2	Intensity Region 3	Intensity Region 4
1	0	50.483	54.159	49.972	31.693
2	0.4562	50.499	53.88	49.547	31.947
3	1.4525	50.367	53.733	49.904	31.826
4	2.4488	50.474	53.844	49.091	31.449
5	3.4452	50.652	53.76	49.902	31.852
6	5.3753	5.946	5.883	49.313	31.131
7	5.6567	7.045	6.897	48.675	30.518
8	6.6689	9.333	9.678	48.905	31.039
9	7.6653	11.931	11.499	47.891	30.878
10	8.6616	13.202	13.521	48.05	30.145
11	9.6579	14.406	14.478	47.717	29.308
12	10.6384	16.146	15.518	46.776	29.762
13	11.6506	17.089	16.786	46.874	30.059
14	12.6469	18.283	17.778	46.442	29.391
15	13.6433	19.386	18.75	46.537	29.234
16	14.6396	20.405	19.927	46.244	30.311
17	15.6359	21.038	20.435	47.087	29.575
18	16.6482	21.569	21.597	46.859	29.131
19	17.6286	22.7	21.822	46.069	28.194
20	18.6408	22.921	22.457	46.323	28.771
21	19.6213	23.123	23.814	46.073	28.747
22	20.6176	23.837	23.773	45.77	28.735
23	21.6139	24.393	25.086	46.445	28.44
24	22.6262	24.593	25.222	45.362	27.999
25	23.6225	24.507	25.744	44.567	27.763
26	24.6188	24.867	26.349	43.876	28.102
27	25.6152	25.422	26.525	45.41	30.028
28	26.6115	25.684	27.503	43.973	29.176
29	27.6078	25.955	27.868	44.121	28.368
30	28.6042	26.781	28.848	44.209	27.829
31	29.6005	26.728	28.816	43.239	27.828
32	30.6127	26.549	30.293	43.346	28.094
33	31.5932	26.299	30.186	43.513	28.23
34	32.5895	26.57	30.517	43.607	28.332
35	33.6017	27.364	32.261	42.738	28.301
36	34.598	26.681	31.316	42.735	27.88
37	35.5944	26.809	32.118	42.617	27.953
38	36.5907	27.474	33.149	42.728	28.03
39	37.587	27.735	32.935	43.118	28.029
40	38.5834	27.594	33.94	42.897	27.876
41	39.5797	27.57	34.245	41.968	28.42
42	40.576	27.794	34.381	42.401	28.058
43	41.5724	28.272	35.34	42.824	27.388
44	42.5687	28.404	35.443	41.246	27.79
45	43.5809	28.448	36.206	41.414	27.817
46	44.5773	28.663	35.719	42.295	27.723
47	45.5736	28.996	36.156	42.219	27.665
48	46.5699	29.527	36.407	41.909	27.662
49	47.5663	30.062	36.693	41.394	28.005
50	48.5626	30.002	36.572	41.743	28.011
51	49.5589	30.428	36.62	41.419	27.641
52	50.5553	30.22	36.975	41.344	27.629
53	51.5675	30.889	36.709	41.572	27.565
54	52.5479	32.181	37.541	40.084	27.659
55	53.5443	32.296	37.66	41.087	27.188
56	54.5406	32.655	37.95	40.818	27.956
57	55.5369	32.199	38.433	40.801	27.689
58	56.5492	33.363	38.251	40.581	27.575
59	57.5455	33.298	38.333	40.418	27.496
60	58.5418	34.684	39.011	40.182	27.599
61	59.5382	35.155	38.694	39.843	27.072
62	60.5345	34.952	39.143	40.176	27.323
63	61.5308	34.703	39.888	39.61	27.156
64	62.5272	34.799	39.209	39.973	27.327
65	63.5235	34.66	39.179	40.516	27.493
66	64.5198	35.412	40.181	39.963	27.531
67	65.532	34.934	40.272	40.456	27.244
68	66.5284	34.921	40.653	40.077	27.096
69	67.5088	34.875	40.543	40.46	27.169
70	68.521	35.018	41.193	38.851	27.494
71	69.5174	35.036	41.211	39.702	27.089
72	70.5137	35.833	39.964	39.697	27.204
73	71.51	35.502	41.64	39.814	26.734
74	72.5064	35.301	41.655	39.269	26.671
75	73.5027	35.75	41.915	39.941	27.396
76	74.499	35.821	42.207	40.234	26.907
77	75.4954	36.415	42.228	40.037	27.333
78	76.4917	36.019	42.973	40.005	27.876
79	77.5039	36.183	43.065	40.679	26.564
80	78.4844	36.383	42.846	40.554	27.115
81	79.4966	35.885	43.428	41.089	27.111
82	80.4929	35.844	43.808	40.98	26.866
83	81.4893	36.176	44.032	41.025	27.079
84	82.4856	35.382	44.32	41.359	27.224
85	83.4819	36.168	45.044	40.09	27.047
86	84.4783	35.935	44.765	40.712	26.948
87	85.4746	35.638	45.096	41.257	27.075
88	86.4868	36.273	45.017	41.119	26.63
89	87.4673	35.473	45.002	40.449	26.706
90	88.4636	36.012	44.443	41.252	27.014

## Sheet: Sheet2
Time	Time [s]	Intensity Region 1	Intensity Region 2	Intensity Region 3	Intensity Region 4
1	0	50.579	46.695	53.254	31.858
2	0.6472	49.392	45.675	52.37	31.465
3	1.6281	48.038	45.811	51.497	31.333
4	2.6248	47.209	45.287	53.376	31.45
5	3.6216	47.612	44.334	51.204	31.629
6	5.5696	6.573	6.081	50.476	30.633
7	5.8514	7.179	6.962	49.599	30.781
8	6.8322	9.914	10.097	49.518	29.402
9	7.829	12.506	12.158	49.345	30.041
10	8.8257	14.223	13.967	48.442	29.292
11	9.8383	15.704	15.484	47.824	29.449
12	10.8192	16.814	16.608	48.612	29.11
13	11.8318	18.054	17.685	47.508	29.041
14	12.8286	18.417	18.905	48.081	29.423
15	13.8253	19.861	19.407	47.882	29.428
16	14.8221	20.666	20.365	48.399	27.86
17	15.8188	20.769	21.017	47.594	28.052
18	16.8155	22.086	21.948	48.326	28.046
19	17.8123	22.658	22.216	48.005	27.792
20	18.809	23.194	23.245	47.238	27.999
21	19.8216	23.996	23.66	47.116	28.27
22	20.8025	24.285	24.257	47.361	28.037
23	21.7992	24.682	24.77	48.719	28.161
24	22.796	24.981	25.04	48.348	28.02
25	23.8086	25.36	25.191	47.812	28.121
26	24.8054	25.922	25.494	47.601	28.367
27	25.7862	26.734	26.313	48.164	27.913
28	26.7829	26.064	26.082	46.708	29.197
29	27.7956	27.353	26.689	45.823	29.99
30	28.7923	28.368	26.882	46.893	28.977
31	29.7891	29.246	28.161	46.546	29.423
32	30.7858	30.103	27.598	46.127	29.586
33	31.7825	30.386	27.704	45.801	29.649
34	32.7793	30.641	28.639	45.451	29.689
35	33.776	31.633	28.838	46.254	29.641
36	34.7728	32.001	29.355	46.091	29.261
37	35.7695	32.009	29.797	45.801	29.464
38	36.7662	31.93	30.312	45.372	29.019
39	37.763	32.79	30.791	45.744	28.915
40	38.7597	33.312	30.241	44.986	29.264
41	39.7565	33.49	30.546	45.485	28.33
42	40.7532	33.356	30.94	44.457	28.442
43	41.75	33.166	30.927	44.908	27.829
44	42.7626	33.138	31.615	44.237	28.286
45	43.7593	33.281	31.91	44.151	27.855
46	44.7561	32.5	32.274	44.647	28.096
47	45.7528	32.526	32.782	44.551	27.607
48	46.7495	33.146	32.899	45.094	28.447
49	47.7463	33.414	33.19	44.368	28.065
50	48.743	33.761	34.089	44.038	27.709
51	49.7398	33.7	34.012	43.682	27.882
52	50.7365	34.318	35.563	43.639	28.082
53	51.7333	33.603	35.607	44.053	27.895
54	52.73	35.045	35.431	43.293	28.199
55	53.7267	34.896	36.02	43.966	27.972
56	54.7235	35.253	36.956	44.402	27.919
57	55.7202	35.148	37.229	43.811	28.318
58	56.717	34.878	38.089	43.758	27.666
59	57.7137	36.393	37.831	44.066	28.532
60	58.7104	36.068	38.199	43.686	28.292
61	59.7231	36.239	38.668	43.771	27.85
62	60.7198	35.831	38.717	44.664	27.932
63	61.7165	36.32	39.172	44.167	28.511
64	62.7133	36.479	39.271	44.182	28.447
65	63.71	36.648	39.355	44.518	27.824
66	64.7068	36.401	39.13	43.711	28.095
67	65.7035	36.766	39.853	43.788	28.07
68	66.7003	36.525	39.006	43.903	28.637
69	67.697	37.234	39.53	43.95	28.118
70	68.6937	37.162	39.787	43.155	28.371
71	69.6905	37.725	40.305	43.444	27.371
72	70.6872	37.287	40.675	43.146	27.517
73	71.684	37.721	40.707	43.23	27.866
74	72.6807	37.517	40.025	42.798	27.403
75	73.6933	37.443	40.409	42.931	27.694
76	74.6742	37.974	39.843	42.83	28.093
77	75.6868	37.308	40.796	42.973	27.931
78	76.6836	37.054	40.383	43.257	28.035
79	77.6803	37.505	40.484	42.37	27.339
80	78.6611	36.907	40.257	42.28	27.917
81	79.6738	37.539	40.089	42.776	27.455
82	80.6705	37.111	39.547	42.793	27.859
83	81.6673	37.265	39.981	42.96	27.869
84	82.664	37.267	39.427	42.392	27.653
85	83.6607	37.268	40.13	41.671	27.931
86	84.6575	38.014	40.075	42.38	27.853
87	85.6542	38.349	39.321	41.968	28.132
88	86.651	38.423	38.677	41.491	28.165
89	87.6477	38.51	38.993	41.421	27.952
90	88.6603	39.222	38.827	41.23	27.721

## Sheet: Sheet3
Time	Time [s]	Intensity Region 1	Intensity Region 2	Intensity Region 3	Intensity Region 4
1	0	58.042	72	82.171	35.75
2	0.314	57.677	72.791	81.561	35.715
3	1.2953	57.513	72.646	82.593	35.345
4	2.3083	57.172	72.377	81.514	35.987
5	3.3055	57.12	72.482	82.445	35.596
6	5.6554	7.588	8.023	83.346	35.297
7	5.9376	8.625	9.499	82.701	34.88
8	6.9348	12.675	13.336	82.628	35.243
9	7.932	14.997	15.861	82.971	33.668
10	8.9291	16.624	18.366	82.277	34.545
11	9.9263	18.129	19.866	82.1	34.16
12	10.9234	20.093	21.656	82.342	33.816
13	11.9206	21.631	22.751	81.446	34.408
14	12.9178	22.929	24.285	81.637	34.103
15	13.9149	23.42	25.547	81.805	33.361
16	14.9121	24.412	26.361	81.832	33.992
17	15.9092	25.376	27.47	81.292	33.714
18	16.9064	26.096	29.13	81.915	33.281
19	17.9036	27.163	29.895	81.769	33.593
20	18.9007	28.551	29.954	81.759	34.258
21	19.8979	29.021	31.345	81.626	33.643
22	20.895	29.499	31.821	81.928	32.977
23	21.8922	30.316	32.322	80.67	33.341
24	22.8893	30.977	33.011	80.596	33.695
25	23.8865	31.612	34.216	79.705	33.536
26	24.8996	33.251	34.683	78.531	32.69
27	25.8808	32.824	35.391	78.863	32.833
28	26.878	33.521	36.382	79.342	33.062
29	27.891	34.005	37.475	79.291	33.091
30	28.8723	35.297	38.889	79.307	33.692
31	29.8853	35.919	39.107	79.135	33.998
32	30.8825	35.538	39.642	78.868	33.919
33	31.8797	36.103	39.819	77.586	34.756
34	32.8609	36.208	39.782	78.948	34.773
35	33.874	36.763	40.292	78.648	34.468
36	34.8711	37.192	41.434	77.8	34.48
37	35.8683	37.016	41.408	77.629	34.06
38	36.8655	37.038	41.952	76.935	34.073
39	37.8626	37.476	42.226	77.259	33.954
40	38.8598	36.959	42.719	77.327	34.071
41	39.8569	38.192	43.023	78.308	33.961
42	40.8541	37.626	43.706	77.008	33.645
43	41.8513	36.864	43.569	76.923	33.439
44	42.8484	37.316	43.788	77.08	33.804
45	43.8456	37.828	43.804	76.579	33.555
46	44.8427	37.623	44.566	78.128	33.939
47	45.8399	38.107	44.683	77.066	34.095
48	46.8529	37.575	45.15	76.748	33.921
49	47.8342	37.222	44.133	77.767	33.633
50	48.8473	37.443	44.492	76.563	33.11
51	49.8285	37.858	44.784	77.058	33.965
52	50.8416	37.619	46.058	77.052	34.03
53	51.8387	37.346	45.779	78.055	34.437
54	52.82	37.328	46.068	76.947	34.639
55	53.833	38.048	46.976	77.109	33.903
56	54.8302	37.78	47.569	77.547	34.296
57	55.8274	37.665	47.117	78.449	34.247
58	56.8086	38.122	47.09	76.752	34.23
59	57.8217	37.57	46.887	77.964	34.248
60	58.8188	37.838	47.793	76.44	35.488
61	59.816	37.954	48.503	76.411	34.915
62	60.8132	38.188	49.306	78.252	34.777
63	61.8103	38.392	49.583	78.055	34.78
64	62.8075	38.117	50.238	78.121	34.366
65	63.8046	38.643	50.862	77.57	35.449
66	64.8018	38.754	51.67	76.958	34.307
67	65.799	38.331	51.565	77.508	34.393
68	66.7961	39.067	51.656	77.359	34.552
69	67.7933	38.877	52.614	77.037	33.905
70	68.7904	38.836	52.058	77.921	34.386
71	69.7876	38.281	52.079	78.43	35.013
72	70.7848	37.948	52.149	77.504	34.942
73	71.7819	38.544	52.848	78.208	35.215
74	72.7791	38.25	52.199	78.953	34.543
75	73.7762	38.792	52.349	78.439	34.696
76	74.7734	37.738	51.798	79.002	34.206
77	75.7705	38.432	51.837	78.107	34.77
78	76.7677	38.965	51.67	79.115	35.153
79	77.7649	38.836	51.716	79.448	35.453
80	78.762	39.01	51.231	78.977	35.699
81	79.7592	39.172	51.327	77.546	35.397
82	80.7722	38.93	52.042	78.074	35.91
83	81.7535	38.532	51.407	78.455	35.186
84	82.7507	38.955	50.48	78.642	35.637
85	83.7637	39.463	50.203	78.185	36.05
86	84.7609	39.304	50.504	77.999	36.251
87	85.758	39.212	50.333	79.328	36.576
88	86.7552	39.48	50.799	78.969	35.819
89	87.7365	40.461	51.14	79.106	35.488
90	88.7336	39.763	51.321	79.097	35.999

## Sheet: Sheet4
Time	Time [s]	Intensity Region 1	Intensity Region 2	Intensity Region 3	Intensity Region 4
1	0	18.64	20.647	23.872	7.554
2	0.3926	18.301	21.159	23.504	7.117
3	1.389	18.42	20.538	23.959	7.066
4	2.3695	18.704	20.475	24.072	6.944
5	3.3658	18.18	20.853	24.138	7.073
6	5.5666	3.008	3.298	24.496	6.906
7	5.848	3.26	3.61	24.257	6.976
8	6.8444	3.667	4.37	24.067	6.98
9	7.8249	4.403	5.054	25.203	6.815
10	8.8371	4.736	5.699	23.989	6.486
11	9.8176	5.036	5.982	24.718	6.576
12	10.8298	5.059	6.667	24.727	6.486
13	11.8262	5.234	7.206	24.372	6.929
14	12.8225	5.454	7.802	24.615	6.869
15	13.8189	5.837	7.897	25.134	7.241
16	14.8153	5.82	8.08	25.628	7.641
17	15.8116	6.048	8.106	24.548	7.653
18	16.808	6.103	8.525	25.059	7.916
19	17.8043	6.092	8.965	25.188	7.85
20	18.8166	6.664	9.03	24.966	7.518
21	19.8129	6.522	9.522	25.615	7.139
22	20.8093	6.284	9.916	24.686	7.076
23	21.8056	6.652	10.386	26.132	6.775
24	22.802	6.862	10.791	25.693	6.599
25	23.7983	7.077	11.065	25.4	6.783
26	24.7947	6.951	10.97	26.237	6.694
27	25.8069	7.202	11.609	25.97	6.908
28	26.7874	7.153	11.551	26.03	6.642
29	27.7838	7.428	11.765	26.102	6.842
30	28.7801	7.326	11.739	25.756	6.67
31	29.7924	7.369	12.077	26.215	6.857
32	30.7887	7.511	12.296	25.78	7.028
33	31.7851	7.509	12.397	25.719	7.318
34	32.7814	7.553	12.646	25.584	7.008
35	33.7778	7.557	12.6	25.625	7.166
36	34.7741	7.661	12.958	24.866	6.965
37	35.7705	7.814	12.792	24.911	6.948
38	36.7669	8.06	12.898	25.034	7.02
39	37.7632	7.953	13.051	25.768	7.041
40	38.7596	8.142	13.062	24.745	6.797
41	39.7559	8.358	13.089	25.012	6.797
42	40.7523	7.971	13.236	24.259	7.017
43	41.7486	8.003	13.251	24.57	6.77
44	42.7609	8.331	13.537	23.684	6.692
45	43.7414	8.468	13.995	24.125	6.882
46	44.7536	8.563	14.046	23.654	6.547
47	45.75	8.332	14.048	23.931	7.077
48	46.7463	8.228	13.928	23.568	7.032
49	47.7427	8.609	13.653	23.273	7.001
50	48.739	8.539	13.868	23.244	6.842
51	49.7354	9.036	13.912	23.579	6.682
52	50.7317	8.72	13.389	23.261	7.018
53	51.7281	9.152	13.942	23.144	6.905
54	52.7244	9.046	13.549	23.378	6.588
55	53.7208	9.17	13.97	23.308	6.543
56	54.7172	9.468	13.8	23.177	6.322
57	55.7135	9.441	14.023	23.295	6.477
58	56.7258	9.393	14.098	23.041	6.469
59	57.7221	9.637	14.549	23.001	6.55
60	58.7185	9.481	14.323	23.341	6.214
61	59.7148	9.757	14.846	22.568	6.52
62	60.7112	10.293	14.936	22.399	6.56
63	61.7075	9.806	14.415	22.094	6.505
64	62.7039	9.698	15.077	22.779	6.151
65	63.7003	10.218	15.024	22.304	6.453
66	64.6966	10.345	14.874	21.939	6.35
67	65.693	10.246	14.591	22.281	6.61
68	66.6893	10.351	15.345	21.973	6.506
69	67.7016	10.451	15.517	22.066	6.386
70	68.682	10.411	15.359	22.631	6.466
71	69.6943	10.375	15.44	22.776	6.358
72	70.6906	10.444	15.538	22.615	6.251
73	71.687	10.084	15.373	22.673	6.102
74	72.6833	10.367	15.718	22.066	6.401
75	73.6797	10.541	15.754	22.544	6.376
76	74.6761	10.769	16.048	22.401	6.347
77	75.6724	10.69	16.31	22.682	6.564
78	76.6688	10.782	15.818	21.763	6.47
79	77.6651	10.825	16.1	22.27	6.502
80	78.6774	10.66	16.538	22.068	6.447
81	79.6737	11.11	16.417	22.691	6.531
82	80.6701	11.012	16.204	22.397	6.702
83	81.6664	11.062	16.427	22.597	6.257
84	82.6628	10.885	16.591	22.45	6.588
85	83.6591	11.345	16.104	22.149	6.517
86	84.6555	10.841	16.77	22.974	6.19
87	85.6519	11.367	16.764	22.696	6.819
88	86.6482	11.156	16.369	22.562	6.268
89	87.6446	11.101	17.094	22.916	6.232
90	88.6409	10.776	16.793	22.807	6.107

## Sheet: Sheet5
Time	Time [s]	Intensity Region 1	Intensity Region 2	Intensity Region 3	Intensity Region 4
1	0	21.502	27.242	23.426	5.182
2	0.2975	21.344	27.072	24.098	4.916
3	1.3099	21.181	27.063	22.913	5.22
4	2.3064	21.752	27.061	23.158	5.106
5	3.3029	21.235	26.777	23.597	5.076
6	5.3557	2.905	3.165	22.933	5.279
7	5.6373	3.266	3.456	22.985	5.186
8	6.6339	3.886	4.179	22.782	5.181
9	7.6463	4.585	4.646	22.554	5.411
10	8.6269	5.294	4.942	22.529	5.373
11	9.6234	5.421	5.264	21.68	5.292
12	10.6358	5.602	5.9	22.404	5.442
13	11.6165	6.36	5.801	22.298	5.328
14	12.6289	6.154	6.178	22.317	4.999
15	13.6254	6.372	6.275	22.087	4.926
16	14.6219	6.495	6.741	21.798	5.069
17	15.6026	6.487	7.092	22.064	5.086
18	16.615	6.764	7.384	21.959	5.137
19	17.6115	7.189	7.384	21.842	5.15
20	18.608	6.976	7.918	22.135	5.053
21	19.6045	7.274	8.266	22.324	5.06
22	20.6011	7.098	8.137	22.424	5.024
23	21.6135	7.575	8.158	22.423	4.784
24	22.5941	7.422	8.281	21.139	4.758
25	23.5906	7.797	8.378	21.754	4.792
26	24.603	8.029	8.713	21.104	4.763
27	25.5995	7.612	8.777	21.53	4.724
28	26.5961	7.666	8.9	21.416	4.684
29	27.5767	8.185	8.938	21.017	4.724
30	28.5891	8.482	9.14	21.034	4.565
31	29.5856	8.449	9.043	21.065	4.723
32	30.5822	8.838	9.05	21.123	4.839
33	31.5787	9.148	9.291	21.864	4.68
34	32.5752	9.098	9.572	21.148	4.657
35	33.5717	9.098	9.394	21.762	4.446
36	34.5682	9.369	9.329	20.865	4.46
37	35.5807	9.549	9.826	20.331	4.684
38	36.5613	9.759	9.544	20.154	4.745
39	37.5578	9.937	9.696	20.133	4.857
40	38.5702	9.896	9.725	19.846	4.679
41	39.5509	10.466	9.768	19.489	4.951
42	40.5633	10.041	9.841	19.669	5.017
43	41.5598	10.5	9.899	20.02	4.867
44	42.5563	10.925	10.123	19.675	4.46
45	43.5528	10.518	9.867	19.126	4.505
46	44.5494	10.577	10.068	19.447	4.525
47	45.5459	10.749	10.031	19.858	4.582
48	46.5424	10.873	10.219	19.23	4.786
49	47.5389	11.025	10.586	18.903	4.755
50	48.5354	11.074	10.181	19.118	5.093
51	49.532	10.932	10.794	19.353	5.061
52	50.5285	11.562	10.689	19.162	5.035
53	51.5409	11.112	10.287	18.912	4.797
54	52.5374	11.167	10.551	19.069	4.922
55	53.5339	11.319	10.046	18.704	5.26
56	54.5305	10.979	10.484	18.886	5.098
57	55.527	10.989	10.545	18.788	5.217
58	56.5235	11.522	10.483	18.378	5.029
59	57.52	11.409	10.829	18.354	5.051
60	58.5165	11.388	11.079	18.475	5.045
61	59.5131	11.344	10.765	18.329	4.895
62	60.5096	11.435	10.875	18.329	4.922
63	61.522	11.614	10.788	18.125	5.007
64	62.5026	11.434	11.113	18.561	4.822
65	63.515	11.648	10.935	18.072	4.854
66	64.4957	11.647	10.934	17.808	4.743
67	65.5081	12.102	11.342	18.078	4.801
68	66.4887	11.812	10.964	17.936	4.945
69	67.5011	11.986	11.389	17.68	4.928
70	68.4977	12.267	11.318	17.403	4.645
71	69.4942	12.662	11.412	17.524	4.318
72	70.4907	12.627	11.122	17.457	4.455
73	71.4872	12.565	11.167	16.886	4.251
74	72.4837	13.147	11.163	17.568	4.413
75	73.4803	12.698	11.007	17.087	4.187
76	74.4768	12.62	10.988	16.938	4.067
77	75.4892	12.642	10.845	16.691	4.052
78	76.4698	12.666	11.034	16.786	4.132
79	77.4664	13.128	10.954	16.379	4.151
80	78.4629	12.63	10.987	16.205	4.253
81	79.4594	12.721	11.162	16.673	4.1
82	80.4718	12.845	11.544	16.316	4.021
83	81.4683	12.549	11.356	16.098	4.405
84	82.4648	12.946	11.316	16.315	4.167
85	83.4614	13.204	11.462	16.361	4.28
86	84.4579	13.159	11.037	15.752	4.348
87	85.4544	13.462	11.332	16.08	4.215
88	86.4509	13	11.011	15.578	4.503
89	87.4475	12.689	11.238	15.263	4.205
90	88.444	13.192	11.129	15.939	4.224

## Sheet: Sheet6
Time	Time [s]	Intensity Region 1	Intensity Region 2	Intensity Region 3	Intensity Region 4
1	0	28.635	27.133	31.395	8.515
2	0.599	28.399	27.267	31.629	8.786
3	1.5793	28.035	26.973	30.856	8.673
4	2.5914	27.968	27.453	31.543	8.539
5	3.5876	27.85	28.018	30.697	8.43
6	5.4929	3.355	3.28	30.918	8.226
7	5.7741	3.842	3.793	30.851	8.259
8	6.7862	4.388	4.909	30.703	8.504
9	7.7665	5.072	5.473	30.134	7.946
10	8.7627	5.594	6.345	29.995	7.995
11	9.7748	5.874	6.886	30.724	7.909
12	10.771	6.563	7.316	29.324	7.972
13	11.7673	6.507	7.694	28.686	8.031
14	12.7635	7.106	8.085	28.996	8.07
15	13.7597	7.636	8.949	28.836	8.337
16	14.7559	7.541	8.824	27.656	8.029
17	15.768	7.772	9.357	27.786	7.928
18	16.7642	8.178	9.816	28.052	8.02
19	17.7445	8.444	9.968	27.227	7.891
20	18.7566	9.017	9.983	26.898	7.593
21	19.7369	9.018	10.062	26.687	8.028
22	20.749	9.216	10.475	26.863	7.996
23	21.7452	9.76	10.988	27.139	8.058
24	22.7414	9.753	10.672	25.712	7.866
25	23.7535	10.078	11.045	26.764	7.828
26	24.7338	10.073	11.763	26.355	7.444
27	25.73	10.546	11.762	26.416	7.681
28	26.7262	10.82	11.888	26.135	7.607
29	27.7224	10.831	12.135	26.079	7.768
30	28.7345	10.677	12.64	26.585	7.54
31	29.7307	11.036	12.401	26.737	7.602
32	30.7269	11.17	12.928	26.449	7.318
33	31.7231	11.241	13.484	27.173	7.272
34	32.7193	11.527	13.108	27.376	7.469
35	33.7155	11.619	13.204	27.351	7.296
36	34.7118	12.059	13.712	27.181	7.738
37	35.708	11.784	13.962	26.963	7.818
38	36.7042	11.807	13.981	26.973	7.568
39	37.7163	12.11	13.894	26.801	7.668
40	38.7125	12.25	14.265	27.387	7.39
41	39.7087	12.176	14.53	26.935	7.875
42	40.7049	12.643	14.323	26.895	7.444
43	41.7011	12.441	14.821	27.128	7.29
44	42.6973	12.797	15.418	27.694	7.519
45	43.6935	12.94	15.14	27.065	7.066
46	44.6897	13.386	15.345	26.34	7.086
47	45.6859	13.111	15.485	26.671	7.05
48	46.6821	13.511	15.822	26.698	7.536
49	47.6783	13.727	15.907	26.202	7.226
50	48.6745	13.677	15.697	26.238	7.188
51	49.6866	14.038	16.032	26.663	7.403
52	50.6828	14.223	15.608	26.558	7.563
53	51.679	14.54	15.874	26.806	7.334
54	52.6752	14.372	15.361	26.866	7.302
55	53.6714	14.606	15.333	26.55	7.257
56	54.6676	14.405	15.587	26.813	7.367
57	55.6638	14.564	15.435	27.286	7.085
58	56.6601	14.93	15.064	27.234	7.108
59	57.6563	15.419	15.544	27.896	7.399
60	58.6684	15.266	15.39	27.846	7.301
61	59.6487	15.774	15.926	27.858	7.132
62	60.6608	15.758	15.32	27.097	7.216
63	61.6411	15.929	15.61	27.604	7.121
64	62.6532	16.1	15.48	27.827	7.572
65	63.6494	15.91	15.688	27.064	7.475
66	64.6456	15.686	16.123	27.365	7.549
67	65.6418	16.05	16.095	26.73	7.288
68	66.638	16.138	15.691	26.166	7.367
69	67.6501	16.466	15.858	25.975	7.975
70	68.6304	16.53	16.444	25.932	7.974
71	69.6266	16.606	15.955	25.891	7.729
72	70.6387	16.402	15.998	26.023	7.552
73	71.6349	16.946	16.282	25.771	7.603
74	72.6311	16.669	15.565	26.345	7.502
75	73.6273	17.206	16.07	25.792	7.813
76	74.6235	17.149	16.136	26.101	7.901
77	75.6197	17.05	16.136	26.52	7.864
78	76.6159	17.709	15.998	26.375	7.526
79	77.6121	17.548	16.271	26.17	8.171
80	78.6083	17.389	16.313	26.307	7.902
81	79.6046	17.364	16.412	26.071	7.826
82	80.6008	17.625	16.744	25.146	8.171
83	81.6129	17.816	16.779	25.34	8.259
84	82.5932	17.554	16.878	25.252	8.003
85	83.5894	17.845	16.991	24.626	8.247
86	84.6015	17.991	16.46	24.608	7.874
87	85.5977	18.204	16.622	24.159	7.791
88	86.5939	17.819	17.054	24.205	7.772
89	87.5901	17.773	17.243	23.94	7.502
90	88.5863	17.913	17.456	23.653	7.576

## Sheet: Sheet7
Time	Time [s]	Intensity Region 1	Intensity Region 2	Intensity Region 3	Intensity Region 4
1	0	30.377	28.138	24.769	11.064
2	0.9967	29.87	28.746	24.432	11.418
3	2.4142	29.742	28.309	24.904	10.983
4	2.9977	30.809	28.417	24.532	11.252
5	3.9944	30.389	28.079	24.912	11.085
6	5.9092	4.057	3.962	24.853	10.883
7	6.175	4.506	4.285	24.769	10.752
8	7.1717	5.662	4.931	24.822	11.261
9	8.1684	6.5	5.7	24.374	10.998
10	9.165	7.034	6.126	25.111	11.23
11	10.1617	7.334	6.604	25.584	10.754
12	11.1583	7.872	6.984	24.607	10.982
13	12.155	8.249	7.445	25.021	11.165
14	13.1675	8.755	7.736	24.821	11.416
15	14.1483	8.907	7.725	24.762	10.743
16	15.1449	9.187	8.1	24.709	10.777
17	16.1416	9.473	8.63	24.068	10.706
18	17.1541	9.585	8.728	25.111	10.409
19	18.1349	10.145	9.022	24.648	10.531
20	19.1633	10.126	9.043	25.518	10.738
21	20.1441	10.111	9.149	25.266	11.302
22	21.1248	10.558	9.392	25.208	10.911
23	22.1374	10.394	9.892	25.176	10.753
24	23.134	10.392	9.632	25.12	10.588
25	24.1307	10.483	9.879	24.68	10.492
26	25.1273	11.073	9.825	24.815	10.456
27	26.124	11.216	10.139	24.644	10.993
28	27.1206	11.661	10.125	24.718	10.408
29	28.1173	11.587	10.333	24.372	10.138
30	29.1139	12.016	10.513	23.918	10.238
31	30.1265	12.467	10.568	23.985	10.433
32	31.1072	12.354	10.367	23.75	10.202
33	32.1198	12.732	10.667	24.17	10.494
34	33.1164	13.043	10.871	23.06	10.212
35	34.0972	12.569	11.032	22.986	10.522
36	35.1097	13.063	11.415	23.305	10.053
37	36.1064	13.493	11.297	23.106	10.228
38	37.103	12.933	11.325	23.445	9.987
39	38.0997	13.545	11.615	22.789	10.175
40	39.0963	13.476	11.813	23.042	9.969
41	40.093	13.798	12.364	22.59	10.326
42	41.0896	14.019	12.074	22.009	10.279
43	42.0863	14.316	12.247	22.544	10.502
44	43.0829	13.859	12.64	22.678	10.456
45	44.0796	14.141	12.27	23.459	10.219
46	45.0763	14.531	12.225	22.703	10.838
47	46.0888	14.465	12.565	22.616	10.058
48	47.0696	14.295	12.808	23.076	10.41
49	48.0662	14.34	12.646	22.116	10.411
50	49.0629	15.011	13.018	21.966	10.559
51	50.0754	14.651	13.138	22.071	10.405
52	51.0721	15.223	13.457	21.525	10.248
53	52.0687	14.841	13.546	21.212	10.395
54	53.0654	14.948	13.672	21.261	10.093
55	54.062	15.23	13.66	21.425	9.964
56	55.0587	15.088	12.999	21.228	10.438
57	56.0553	14.885	12.878	21.087	10.493
58	57.052	14.667	13.399	21.504	10.869
59	58.0486	14.836	13.217	21.522	10.657
60	59.0453	14.763	13.647	21.645	10.638
61	60.0419	14.874	13.706	21.591	10.795
62	61.0545	14.491	13.774	22.081	10.314
63	62.0352	14.824	13.768	21.878	10.397
64	63.0319	14.986	14.008	21.439	10.455
65	64.0285	14.627	13.434	21.51	10.216
66	65.0411	15.089	13.275	21.434	10.503
67	66.0218	14.446	13.318	21.035	10.078
68	67.0344	14.655	13.627	21.009	10.259
69	68.031	14.474	13.636	20.738	9.955
70	69.0277	15.275	12.71	20.855	9.966
71	70.0243	14.821	13.7	20.905	10.077
72	71.021	14.896	13.585	20.875	9.834
73	72.0176	14.832	13.51	20.391	10.171
74	73.0143	14.257	14.403	20.671	9.864
75	74.0109	14.494	14.359	20.599	9.795
76	75.0076	14.563	14.337	20.707	9.546
77	76.0201	14.408	14.89	21.051	9.522
78	77.0009	14.784	15.049	20.682	9.474
79	78.0134	14.659	14.677	20.26	9.819
80	79.0101	14.844	14.829	19.809	9.653
81	79.9908	14.82	14.034	19.75	9.608
82	81.0034	14.583	14.782	19.579	9.328
83	82	14.807	14.712	19.451	9.098
84	82.9967	14.664	14.81	19.587	9.633
85	83.9933	14.806	14.926	18.797	9.267
86	84.99	14.793	14.794	19.351	9.281
87	85.9866	14.601	15.14	18.962	9.049
88	86.9833	14.575	14.874	19.099	9.385
89	87.98	14.755	14.954	18.668	9.369
90	88.9766	15.163	15.072	18.639	9.316

## Sheet: Sheet8
Time	Time [s]	Intensity Region 1	Intensity Region 2	Intensity Region 3	Intensity Region 4
1	0	73.506	72.753	86.131	24.637
2	0.2981	73.003	72.572	86.711	24.456
3	1.3111	72.974	73.103	86.847	24.475
4	2.3082	72.993	70.924	87.209	24.141
5	3.2894	73.525	71.709	86.924	24.125
6	5.2703	7.608	8.061	85.238	23.05
7	5.5525	8.618	8.971	86.105	23.112
8	6.5337	10.509	10.328	85.872	22.692
9	7.5308	12.509	11.917	86.608	23.54
10	8.528	13.355	13.663	86.899	24.417
11	9.541	14.556	14.139	85.379	23.568
12	10.5381	15.253	15.607	85.932	24.561
13	11.5352	16.193	16.531	85.257	25.022
14	12.5323	17.187	17.252	85.074	25.093
15	13.5295	16.78	17.634	85.26	25.636
16	14.5266	17.848	18.77	85.469	24.83
17	15.5237	19.011	19.618	83.921	25.464
18	16.5208	19.923	20.113	84.36	24.802
19	17.5179	19.88	20.824	83.54	25.011
20	18.5151	21.378	21.687	83.481	25.286
21	19.5122	21.988	22.726	83.013	25.176
22	20.5093	22.643	23.626	83.143	25.486
23	21.5064	23.04	24.082	83.586	25.541
24	22.5036	23.686	25.545	82.947	25.608
25	23.5007	23.966	25.869	82.25	25.87
26	24.4978	24.594	26.681	81.46	25.906
27	25.4949	25.721	27.182	81.38	25.738
28	26.492	25.722	27.409	81.322	25.673
29	27.4892	26.139	28.543	80.269	25.707
30	28.4863	26.908	28.602	80.585	25.627
31	29.4834	27.338	29.343	80.244	25.749
32	30.4805	27.809	29.812	80.514	25.922
33	31.4777	28.321	29.8	80.624	26.086
34	32.4907	28.918	30.376	79.765	25.589
35	33.4878	29.135	29.799	79.627	25.039
36	34.469	29.63	30.207	80.288	25.34
37	35.4661	29.849	30.791	78.738	25.637
38	36.4792	30.047	31.327	80.164	24.825
39	37.4763	30.772	31.012	79.238	24.578
40	38.4734	31.111	30.914	79.111	25.036
41	39.4705	31.25	31.398	79.098	24.145
42	40.4518	31.785	31.703	80.28	24.295
43	41.4648	32.047	31.188	79.405	24.142
44	42.4619	31.508	31.336	78.361	24.167
45	43.459	31.842	31.129	79.333	24.132
46	44.4561	32.651	31.502	79.072	24.178
47	45.4532	32.554	32.326	78.059	23.953
48	46.4504	33.7	31.743	78.132	23.154
49	47.4475	33.189	32.468	77.387	22.893
50	48.4446	33.993	32.859	77.584	22.832
51	49.4417	33.843	34.058	76.04	23.733
52	50.4389	33.923	34.395	75.394	22.932
53	51.436	34.84	34.596	76.275	21.571
54	52.4331	34.821	35.131	75.765	20.439
55	53.4302	34.605	35.122	76.114	20.582
56	54.4273	34.685	35.745	76.586	20.561
57	55.4404	34.955	36.548	76.696	20.556
58	56.4216	35.995	37.097	75.275	20.747
59	57.4346	35.516	37.446	75.467	20.407
60	58.4158	35.761	37.38	76.185	20.848
61	59.4288	35.136	37.064	76.62	20.638
62	60.4101	36.07	37.175	76.428	21.081
63	61.4231	35.795	36.698	76.401	20.386
64	62.4202	35.848	37.966	76.238	20.225
65	63.4014	36.707	38.282	77.099	20.54
66	64.4145	36.21	38.443	76.954	20.489
67	65.3957	36	38.591	76.803	20.306
68	66.4087	35.572	38.727	76.8	19.254
69	67.3899	35.528	38.891	77.007	20.409
70	68.4029	34.945	39.158	77.684	20.057
71	69.4001	35.468	39.65	77.487	20.462
72	70.3972	34.445	38.965	77.014	20.454
73	71.3943	34.467	39.518	78.124	20.396
74	72.3914	34.431	39.923	78.143	20.619
75	73.3886	34.305	40.119	77.78	20.108
76	74.3857	34.709	40.347	78.243	20.833
77	75.3828	33.557	40.522	78.918	21.061
78	76.3799	34.546	41.073	78.343	20.609
79	77.377	34.317	40.324	78.447	21.095
80	78.3742	34.031	40.838	77.855	21.661
81	79.3713	34.045	41.649	77.409	20.96
82	80.3684	34.674	41.712	77.97	21.02
83	81.3655	34.977	41.779	77.502	20.811
84	82.3627	34.328	41.11	77.138	20.765
85	83.3598	35.067	42.47	77.54	20.974
86	84.3569	35.116	42.763	77.67	21.507
87	85.354	35.012	42.771	77.545	26.752
88	86.3511	34.712	42.174	77.424	27.109
89	87.3641	34.954	41.873	77.303	26.555
90	88.3454	34.589	42.978	77.21	24.93

## Sheet: Sheet9
Time	Time [s]	Intensity Region 1	Intensity Region 2	Intensity Region 3	Intensity Region 4
1	0	27.109	23.827	25.54	6.936
2	0.3935	27.3	23.687	25.484	6.874
3	1.3907	26.545	23.632	25.245	6.866
4	2.3879	26.53	23.64	25.234	7.109
5	3.3851	26.694	22.968	25.353	6.884
6	5.3342	3.717	3.257	25.355	7.131
7	5.6165	4.05	3.634	25.451	6.957
8	6.6137	5.1	4.443	25.415	6.84
9	7.6109	6.014	5.157	25.993	6.71
10	8.6081	6.353	5.897	25.291	6.576
11	9.6053	6.646	6.119	25.635	6.397
12	10.6025	7.122	6.647	26.011	6.472
13	11.5997	7.61	7.03	25.546	6.233
14	12.5968	8.336	7.322	25.546	6.438
15	13.594	8.444	7.727	25.562	6.287
16	14.5912	8.979	8.237	25.605	6.435
17	15.5884	9.19	8.544	25.207	6.67
18	16.6015	9.797	8.747	25.433	6.306
19	17.5987	9.915	9.163	25.213	6.585
20	18.58	10.584	9.33	25.884	6.492
21	19.5931	10.94	9.76	25.72	6.532
22	20.5744	11.294	10.126	25.487	6.541
23	21.5716	11.831	10.641	25.303	6.197
24	22.5847	12.197	11.108	25.742	6.367
25	23.5819	12.371	11.388	25.228	6.414
26	24.5791	12.555	11.523	25.976	6.382
27	25.5763	12.773	11.735	25.771	6.428
28	26.5735	13.041	11.917	26.029	6.332
29	27.5707	13.256	12.731	26.155	6.377
30	28.5678	13.636	12.701	25.454	6.427
31	29.565	13.764	12.679	24.581	6.366
32	30.5622	14.464	13.257	24.13	6.606
33	31.5594	14.909	13.507	24.32	6.439
34	32.5566	14.779	13.446	24.347	6.359
35	33.5538	14.71	14.3	24.082	6.424
36	34.551	15.411	13.874	24.19	6.33
37	35.5482	15.581	14.14	23.659	6.223
38	36.5454	15.629	14.278	23.55	6.537
39	37.5426	15.49	14.347	23.016	6.247
40	38.5398	15.826	15.099	23.299	6.511
41	39.537	15.888	15.204	22.913	6.509
42	40.5501	16.455	15.363	22.331	6.321
43	41.5314	16	15.315	22.443	6.322
44	42.5286	16.609	15.89	21.694	6.367
45	43.5258	16.42	15.718	21.152	6.486
46	44.523	16.66	16.005	20.682	6.447
47	45.536	16.444	15.678	21.298	6.589
48	46.5174	16.433	15.881	21.404	6.552
49	47.5304	16.498	16.439	21.245	6.315
50	48.5117	16.92	15.973	20.981	6.714
51	49.5248	16.806	16.302	21.301	6.748
52	50.5061	16.752	16.259	21.183	6.257
53	51.5192	16.245	16.331	21.47	6.464
54	52.5164	16.887	16.129	21.222	6.492
55	53.4977	16.618	16.646	21.44	6.623
56	54.5108	17.111	16.837	21.339	6.497
57	55.4921	17.095	17.027	20.923	6.442
58	56.5052	17.597	16.867	20.574	6.432
59	57.5024	17.776	17.223	20.713	6.401
60	58.4996	18.007	17.341	20.504	6.195
61	59.4968	17.866	17.443	20.344	6.181
62	60.4781	18.031	16.882	20.409	6.217
63	61.4912	18.054	17.239	20.548	6.2
64	62.4884	18.466	17.336	20.314	6.026
65	63.4856	18.217	17.06	20.365	6.335
66	64.4827	17.926	16.816	19.909	6.131
67	65.4799	18.115	16.938	19.886	6.212
68	66.4771	19.244	17.358	20.005	6.275
69	67.4743	18.792	16.775	19.667	6.143
70	68.4715	19.599	16.942	19.525	5.997
71	69.4687	19.273	17.345	19.707	6.154
72	70.4659	19.863	17.431	19.164	6.067
73	71.4631	20.138	17.381	19.331	6.23
74	72.4603	20.088	17.343	19.444	6.188
75	73.4575	19.773	17.199	19.086	6.351
76	74.4547	20.551	17.297	18.983	6.236
77	75.4678	20.086	17.723	19.034	6.081
78	76.4491	20.233	16.842	19.751	6.437
79	77.4463	20.734	17.208	19.032	6.186
80	78.4435	20.85	17.632	19.548	6.09
81	79.4407	20.663	17.001	19.063	6.177
82	80.4379	20.419	16.892	19.418	6.432
83	81.4351	20.894	17.066	19.426	6.065
84	82.4323	20.661	17.111	19.107	5.995
85	83.4294	20.975	17.246	19.347	6.197
86	84.4266	21.035	17.454	19.202	6.075
87	85.4397	20.904	17.17	19.558	6.205
88	86.4369	20.799	17.965	19.286	6.098
89	87.4341	21.071	17.514	19.163	6.343
90	88.4313	21.045	17.617	19.031	6.443
