# Supplementary material for: Plakoglobin transmits tension across VE-cadherin for vascular leak formation and leukocyte diapedesis
Source: EMBO J. 2026 Mar 11;45(7):2210–38. doi: 10.1038/s44318-026-00732-0 (PMC13043941; doi:10.1038/s44318-026-00732-0)
Supplement: Supplementary file 7 — Source data Fig. 6 [file 44318_2026_732_MOESM7_ESM.zip › Figure 6/6A/Raw data_3 independent repeats∩Ç¿/31102025/FRAP exp 31102025 siBcat.xlsx]

## Sheet: Description
Description
Each sheet represents a separate acquisation.
Each acqisation had 4 'intensity regions'-
Region 1= Bleached ROI 1
Region 2= Bleached ROI 2
Region 3= Unbleached reference ROI
Region 4= Background
Sheet 11
Each acqisation had 3 'intensity regions'-
Region 1= Bleached ROI 1
Region 2= Unbleached reference ROI
Region 3= Background
ROI :Region of Interest

## Sheet: Sheet1
Time	Time [s]	Intensity Region 1	Intensity Region 2	Intensity Region 3	Intensity Region 4
1	0	30.389	26.976	25.865	6.807
2	0.9963	30.07	26.17	25.833	6.883
3	2.0086	29.382	26.189	25.68	6.897
4	2.989	29.483	26.596	25.552	7.077
5	4.0012	29.604	26.598	25.729	6.935
6	5.9893	3.798	3.734	25.517	7.071
7	6.2866	4.317	4.266	25.488	6.73
8	7.2829	5.358	5.216	25.802	7.076
9	8.2793	6.118	5.925	25.53	6.801
10	9.2756	6.792	6.732	25.731	6.788
11	10.2878	7.514	6.829	25.519	6.938
12	11.2842	7.745	7.408	25.363	6.834
13	12.2805	8.429	7.937	25.115	7.134
14	13.2768	8.787	8.216	25.332	6.5
15	14.2731	9.088	8.743	24.979	6.749
16	15.2695	9.232	9.003	24.671	6.515
17	16.2658	10.042	9.379	24.536	6.682
18	17.2621	10.189	9.613	24.279	6.537
19	18.2585	10.493	9.613	24.055	6.506
20	19.2548	10.624	9.939	24.228	6.344
21	20.2511	10.936	10.382	23.785	6.461
22	21.2475	11.501	10.556	24.203	6.521
23	22.2438	11.5	11.022	23.652	6.712
24	23.2401	11.927	11.068	24.252	6.399
25	24.2365	12.052	11.364	24.055	6.751
26	25.2487	12.487	11.523	23.442	6.628
27	26.2291	12.147	11.649	23.354	6.509
28	27.2414	13.025	12.117	23	6.748
29	28.2377	13.147	11.769	23.053	6.641
30	29.234	13.212	12.716	23.087	6.4
31	30.2304	13.39	12.223	22.619	6.461
32	31.2267	13.391	12.426	22.812	6.496
33	32.223	13.937	12.726	23.068	6.42
34	33.2194	13.994	12.965	22.627	6.473
35	34.2157	13.767	12.838	22.704	6.408
36	35.2279	14.231	13.13	22.403	6.528
37	36.2084	14.471	12.991	22.131	6.317
38	37.2206	14.13	13.473	22.019	6.568
39	38.2169	14.427	13.717	21.692	6.39
40	39.2132	14.964	13.815	21.643	6.311
41	40.2096	14.603	13.814	21.78	6.267
42	41.2059	14.417	14.202	22.142	6.426
43	42.2022	15.554	14.232	22.046	6.663
44	43.1986	14.63	14.382	22.293	6.278
45	44.1949	15.078	13.858	22.141	6.378
46	45.1912	15.161	14.117	22.274	6.659
47	46.2035	15.701	14.546	21.537	6.25
48	47.1998	15.208	14.744	21.772	6.223
49	48.1961	15.396	14.695	22.194	6.202
50	49.1925	15.789	14.768	21.601	6.292
51	50.1888	15.87	14.937	21.934	6.231
52	51.1851	16.334	14.509	21.379	6.163
53	52.1814	16.356	15.25	21.493	6.152
54	53.1778	16.531	15.219	21.396	6.084
55	54.1741	16.268	15.088	22.168	6.169
56	55.1704	16.515	15.017	21.315	6.179
57	56.1827	16.326	15.264	21.133	6.035
58	57.1631	16.398	15.723	21.765	6.285
59	58.1753	16.544	15.396	21.636	5.995
60	59.1717	16.153	15.821	20.769	6.074
61	60.168	16.924	15.617	21.165	6.205
62	61.1484	16.972	15.597	21.318	6.07
63	62.1448	17.203	16.006	20.546	6.379
64	63.157	17.627	15.858	20.959	6.206
65	64.1533	17.275	16.278	21.063	6.306
66	65.1497	17.648	15.641	21.035	6.162
67	66.1619	17.632	16.152	20.399	6.047
68	67.1423	17.603	16.361	20.969	6.383
69	68.1387	17.05	16.103	20.906	6.185
70	69.1509	18.088	16.771	20.664	6.428
71	70.1472	17.555	16.879	20.719	6.148
72	71.1277	17.845	16.616	21.038	5.959
73	72.124	18.36	17.244	20.742	6.101
74	73.1362	18.145	17.143	20.493	6.141
75	74.1325	18.153	16.618	20.191	6.237
76	75.1289	17.997	17.575	20.264	5.976
77	76.1252	17.762	16.976	20.709	6.136
78	77.1215	18.111	17.186	20.309	5.985
79	78.1179	17.907	16.798	20.491	6.175
80	79.1142	17.647	17.069	20.522	6.098
81	80.1105	18.472	17.435	20.518	6.06
82	81.1069	18.308	17.453	19.712	6.084
83	82.1191	17.726	17.141	20.042	6.132
84	83.0995	18.409	16.553	19.725	6.024
85	84.1118	18.302	16.698	19.944	5.915
86	85.1081	18.07	16.994	20.451	5.904
87	86.1044	18.245	16.986	20.302	5.836
88	87.1007	18.105	16.932	19.793	5.839
89	88.0971	18.515	17.186	20.212	5.838
90	89.0934	18.08	16.631	19.706	5.977

## Sheet: Sheet2
Time	Time [s]	Intensity Region 1	Intensity Region 2	Intensity Region 3	Intensity Region 4
1	0	11.354	11.897	12.318	4.706
2	0.2964	11.329	12.161	12.298	4.556
3	1.2918	11.292	11.77	11.841	4.7
4	2.3032	11.207	11.97	12.38	4.733
5	3.2986	10.937	11.665	12.054	4.699
6	5.4583	2.52	2.698	12.128	4.602
7	5.7388	2.881	2.86	12.223	4.649
8	6.7343	3.177	3.199	12.145	4.585
9	7.7297	3.581	3.641	11.826	4.654
10	8.7251	3.493	3.796	12.08	4.85
11	9.7206	3.716	4.069	11.858	4.715
12	10.716	4.085	4.227	11.862	4.503
13	11.7115	4.014	4.292	11.821	4.654
14	12.7069	4.265	4.703	11.678	4.812
15	13.7024	4.376	4.786	11.949	4.727
16	14.7137	4.789	4.96	11.581	4.547
17	15.7091	4.522	5.036	11.679	4.745
18	16.7046	4.704	5.15	11.758	4.686
19	17.7	4.861	5.298	11.643	4.424
20	18.6955	4.981	5.542	11.457	4.459
21	19.6909	4.679	5.282	11.36	4.556
22	20.7022	4.97	5.558	11.503	4.525
23	21.6818	5.152	5.797	11.342	4.587
24	22.6931	5.269	5.712	11.667	4.503
25	23.6886	5.092	5.868	11.273	4.713
26	24.684	5.19	6.227	11.24	4.535
27	25.6795	5.552	6.055	11.571	4.559
28	26.6908	5.606	6.413	11.895	4.62
29	27.6703	5.458	6.346	11.506	4.661
30	28.6658	5.574	6.546	11.688	4.533
31	29.6771	5.922	6.441	11.312	4.774
32	30.6726	5.844	6.58	11.348	4.512
33	31.668	5.936	6.787	11.514	4.635
34	32.6793	6.02	6.847	11.132	4.613
35	33.6589	5.917	6.623	11.357	4.65
36	34.6702	5.968	6.76	11.365	4.711
37	35.6657	5.775	6.759	11.146	4.637
38	36.6611	6.237	7.164	11.107	4.432
39	37.6566	6.432	6.932	11.043	4.66
40	38.652	6.23	7.002	11.341	4.534
41	39.6474	5.912	7.03	11.219	4.613
42	40.6429	6.601	7.122	11.639	4.335
43	41.6383	6.429	6.909	11.27	4.518
44	42.6497	6.411	7.109	11.202	4.65
45	43.6451	6.633	7.048	11.223	4.624
46	44.6406	6.738	7.001	11.313	4.69
47	45.636	6.455	7.214	11.245	4.625
48	46.6314	6.793	7.023	11.63	4.689
49	47.6428	6.797	7.138	11.191	4.738
50	48.6382	6.702	7.323	11.136	4.538
51	49.6337	6.815	6.923	11.325	4.599
52	50.6291	6.829	7.094	11.368	4.648
53	51.6245	6.791	7.301	11.528	4.553
54	52.62	6.941	7.058	10.957	4.683
55	53.6154	7.052	7.401	11.32	4.687
56	54.6268	7.038	7.688	11.198	4.344
57	55.6222	6.959	7.439	10.886	4.564
58	56.6177	6.896	7.424	10.828	4.666
59	57.6131	7.195	6.932	11.107	4.649
60	58.6085	7.342	7.291	10.959	4.736
61	59.604	7.008	7.19	10.949	4.63
62	60.5994	7.16	7.326	11.389	4.564
63	61.5949	7.177	7.563	10.932	4.612
64	62.5903	7.029	7.545	10.811	4.501
65	63.5858	7.315	7.423	10.768	4.727
66	64.5971	7.287	7.345	10.913	4.404
67	65.5925	7.508	7.25	10.6	4.66
68	66.588	7.405	7.364	10.635	4.61
69	67.5834	7.487	7.618	10.797	4.642
70	68.5789	7.333	7.549	10.729	4.782
71	69.5743	7.416	7.647	10.721	4.726
72	70.5856	7.73	7.644	10.644	4.57
73	71.5811	7.609	7.911	10.4	4.952
74	72.5765	7.405	7.596	10.349	4.688
75	73.572	7.659	7.767	10.314	4.573
76	74.5674	7.517	7.863	10.346	4.443
77	75.5787	7.788	7.819	10.208	4.495
78	76.5742	7.892	8.015	10.08	4.827
79	77.5537	7.699	8.01	10.151	4.452
80	78.5651	7.656	8.104	10.1	4.456
81	79.5605	7.994	8.121	10.308	4.672
82	80.556	7.939	8.402	9.919	4.452
83	81.5514	7.527	8.271	10.057	4.662
84	82.5468	7.742	8.301	9.923	4.691
85	83.5423	8.05	8.792	10.218	4.742
86	84.5377	7.568	8.417	10.01	4.451
87	85.5491	7.558	8.559	9.661	4.347
88	86.5445	7.774	8.731	10.118	4.693
89	87.54	7.908	8.837	9.888	4.478
90	88.5354	7.717	8.784	9.991	4.556

## Sheet: Sheet3
Time	Time [s]	Intensity Region 1	Intensity Region 2	Intensity Region 3	Intensity Region 4
1	0	51.9	46.597	49.368	7.676
2	0.6469	52.046	45.839	51.221	7.755
3	1.6434	52.223	46.572	50.273	7.667
4	2.6398	52.634	46.363	49.674	7.619
5	3.6362	50.991	46.566	50.186	7.614
6	5.7878	5.678	5.19	50.572	7.819
7	6.0852	6.066	5.812	49.775	7.615
8	7.0816	7.166	6.779	50.871	7.724
9	8.078	7.897	7.584	51.381	8.068
10	9.0745	8.32	8.268	50.758	7.681
11	10.0709	8.952	8.851	49.727	7.81
12	11.0833	9.424	9.139	50.984	7.532
13	12.0638	9.69	9.862	50.794	7.563
14	13.0603	10.057	10.284	50.369	7.818
15	14.0726	10.437	10.903	50.714	7.65
16	15.0531	10.377	11.084	50.574	7.592
17	16.0655	11.299	11.188	51.382	7.527
18	17.0619	11.147	11.903	50.139	7.518
19	18.0583	11.599	11.968	50.861	7.791
20	19.0548	11.476	12.703	50.779	7.558
21	20.0512	11.87	12.35	49.858	7.774
22	21.0477	12.565	13.38	50.035	7.558
23	22.0441	12.32	13.468	50.27	7.71
24	23.0406	12.905	13.974	50.564	7.55
25	24.037	12.755	14.102	50.889	7.595
26	25.0493	13.838	14.426	50.646	7.678
27	26.0299	13.312	14.434	50.657	7.91
28	27.0422	13.814	14.839	49.771	7.792
29	28.0386	14.097	15.302	49.761	7.556
30	29.0192	13.814	15.565	49.466	7.769
31	30.0156	14.303	15.902	49.877	7.617
32	31.028	14.753	15.918	49.982	7.784
33	32.0244	14.693	15.958	48.662	7.36
34	33.0209	15.352	16.116	49.114	7.691
35	34.0173	15.431	16.645	48.807	7.317
36	35.0137	15.776	17.177	48.145	7.355
37	36.0102	15.782	17.134	48.778	7.231
38	37.0066	15.724	17.114	48.587	7.478
39	38.0031	16.193	17.404	48.262	7.342
40	39.0154	16.342	17.586	48.435	7.215
41	40.0118	16.918	17.728	47.058	7.29
42	41.0083	17.044	18.026	47.24	7.3
43	42.0047	16.465	18.085	47.356	7.258
44	43.0011	17.117	18.382	47.369	7.183
45	43.9976	17.404	18.379	48.183	7.373
46	44.994	17.405	18.621	46.645	7.359
47	45.9905	17.773	18.641	46.638	7.461
48	46.9869	17.644	18.78	46.994	7.367
49	47.9834	17.586	19.105	46.515	7.363
50	48.9798	17.638	19.382	45.204	7.532
51	49.9921	18.243	19.033	46.731	7.328
52	50.9727	18.533	19.214	46.539	7.133
53	51.985	19.362	19.289	46.105	7.235
54	52.9814	18.714	19.532	46.029	7.36
55	53.962	18.469	19.358	46.206	7.357
56	54.9743	19.113	19.76	45.702	7.029
57	55.9708	18.912	19.967	45.939	7.335
58	56.9672	19.246	19.948	46.044	7.21
59	57.9637	19.191	20.043	46.358	7.217
60	58.9601	19.361	20.624	45.618	7.12
61	59.9724	19.151	19.887	46.689	7.159
62	60.953	19.839	19.994	46.861	7.297
63	61.9494	19.785	20.374	45.869	7.136
64	62.9617	19.524	21.021	45.608	7.124
65	63.9423	19.775	21.039	45.685	6.923
66	64.9546	19.603	20.781	45.489	7.119
67	65.9511	19.907	21.247	45.959	7.049
68	66.9475	19.705	20.673	45.314	7.063
69	67.944	19.685	21.113	45.402	6.947
70	68.9404	20.547	21.45	44.246	6.985
71	69.9368	20.104	21.076	44.157	6.82
72	70.9333	20.393	21.054	44.79	6.968
73	71.9297	20.284	21.326	43.739	7.14
74	72.9262	20.721	21.559	44.459	7.124
75	73.9226	20.792	21.944	43.833	6.956
76	74.919	20.617	21.644	43.298	7.026
77	75.9155	20.493	21.771	43.712	6.969
78	76.9119	20.759	22.11	43.734	6.87
79	77.9084	20.794	22.228	42.832	6.879
80	78.9207	21.47	22.366	43.954	7.041
81	79.9171	21.315	22.571	43.727	7.102
82	80.9136	21.356	22.543	44.261	6.665
83	81.91	21.377	22.629	42.978	7.059
84	82.9065	21.416	22.782	43.792	6.955
85	83.9029	21.275	23.078	43.127	7.315
86	84.8993	21.722	23.276	43.118	6.779
87	85.8958	21.534	22.845	42.818	7.124
88	86.8922	22.802	23.465	42.408	7.005
89	87.8887	21.857	23.651	41.914	6.65
90	88.901	22.783	24.147	42.676	6.989

## Sheet: Sheet4
Time	Time [s]	Intensity Region 1	Intensity Region 2	Intensity Region 3	Intensity Region 4
1	0	20.72	25.079	18.822	3.537
2	0.9964	21.063	24.599	19.983	3.545
3	1.9928	20.91	24.682	18.85	3.605
4	3.2718	20.625	25.168	19.229	3.294
5	3.9822	20.74	25.151	19.277	3.476
6	5.9037	3.213	3.645	19.308	3.516
7	6.1852	3.649	3.931	19.828	3.503
8	7.1816	4.325	4.931	19.005	3.539
9	8.1939	4.913	5.727	19.267	3.427
10	9.1903	5.393	6.285	19.118	3.388
11	10.1707	5.645	6.754	18.914	3.215
12	11.183	6.081	7.071	19.289	3.339
13	12.1794	6.67	7.524	18.687	3.5
14	13.1758	6.95	7.701	19.083	3.321
15	14.1722	7.389	8.313	18.722	3.597
16	15.1686	7.342	8.161	18.788	3.469
17	16.165	7.49	8.824	19.261	3.446
18	17.1613	7.997	9.196	18.64	3.395
19	18.1736	7.991	9.283	18.809	3.158
20	19.17	8.147	9.581	18.81	3.168
21	20.1664	8.344	9.41	18.642	3.389
22	21.1628	8.803	9.861	18.872	3.423
23	22.1592	8.874	10.193	18.932	3.257
24	23.1556	8.805	10.69	18.752	3.377
25	24.1519	9.114	10.744	19.328	3.355
26	25.1483	9.23	10.835	18.719	3.187
27	26.1447	9.213	11.126	19.228	3.347
28	27.1411	9.339	11.266	18.459	3.153
29	28.1375	9.573	11.454	18.708	3.296
30	29.1339	9.569	11.899	18.851	3.249
31	30.1461	10.046	12.062	18.69	3.158
32	31.1266	10.076	11.944	18.739	3.226
33	32.123	9.699	12.175	18.423	3.273
34	33.1353	10.015	12.779	18.913	3.123
35	34.1317	10.313	12.904	19.108	3.299
36	35.1281	10.329	12.936	18.647	3.061
37	36.1245	10.42	12.956	18.485	3.162
38	37.1209	10.534	13.194	17.965	3.346
39	38.1172	10.948	13.608	18.205	3.154
40	39.1136	10.912	13.689	18.785	3.272
41	40.11	10.968	13.841	18.647	3.01
42	41.1064	11.159	14.35	18.568	3.413
43	42.1187	11.086	14.656	18.625	3.084
44	43.1151	11.321	14.102	18.38	3.382
45	44.1115	11.371	15.182	18.646	3.32
46	45.1078	11.46	15.332	18.919	3.213
47	46.1042	11.759	14.97	18.481	3.159
48	47.1006	11.53	15.389	17.708	3.179
49	48.097	11.729	15.119	18.529	3.186
50	49.0934	12.05	15.374	18.035	3.091
51	50.0898	11.986	15.487	17.877	3.284
52	51.0862	11.858	15.749	18.404	3.266
53	52.0825	11.858	15.297	18.164	3.131
54	53.0789	11.809	16.083	18.443	3.165
55	54.0912	12.016	15.877	18.425	3.174
56	55.0717	12.07	15.765	17.627	3.197
57	56.084	12.129	16.116	17.701	3.2
58	57.0804	11.863	16.151	17.72	3.221
59	58.0768	12.017	16.268	17.911	3.099
60	59.0573	12.014	16.151	17.4	3.163
61	60.0695	12.151	15.85	17.417	3.198
62	61.0659	12.343	16.31	17.314	3.214
63	62.0623	12.307	16.275	17.397	3.078
64	63.0587	11.835	16.271	17.559	3.309
65	64.0551	11.936	16.749	17.797	3.077
66	65.0673	12.332	16.432	17.428	3.164
67	66.0478	12.597	16.837	17.604	3.141
68	67.0601	11.934	17.045	18.095	3.136
69	68.0565	12.355	17.29	16.989	3.117
70	69.037	12.574	17.084	17.486	3.197
71	70.0493	12.506	17.713	17.413	3.073
72	71.0457	12.309	17.335	17.232	3.185
73	72.0421	12.053	17.292	16.786	3.129
74	73.0384	12.339	17.637	17.057	3.162
75	74.0348	12.453	17.401	17.045	3.117
76	75.0312	12.762	17.251	16.96	3.207
77	76.0276	12.671	16.869	17.024	3.131
78	77.024	12.426	17.16	16.897	3.078
79	78.0204	12.685	17.139	16.825	3.131
80	79.0168	12.235	17.121	17.173	3.159
81	80.0132	12.624	17.216	16.902	3.273
82	81.0095	12.52	17.15	17.083	3.037
83	82.0218	12.721	17.144	16.826	3.167
84	83.0182	12.896	17.19	17.179	3.107
85	84.0146	13.069	16.612	16.847	3.103
86	85.011	12.989	17.356	17.208	3.273
87	86.0074	12.945	17.112	16.896	3.096
88	87.0037	12.872	17.25	16.774	3.155
89	88.0001	13.332	17.34	17.269	3.161
90	88.9965	13.301	17.87	16.717	2.944

## Sheet: Sheet5
Time	Time [s]	Intensity Region 1	Intensity Region 2	Intensity Region 3	Intensity Region 4
1	0	40.31	43.368	55.363	18.318
2	0.3143	39.905	42.348	54.799	17.749
3	1.2958	40.333	42.808	54.68	18.014
4	2.2932	40.294	42.892	54.517	18.144
5	3.2906	40.015	42.141	53.629	17.88
6	5.3618	5.517	5.429	54.158	17.42
7	5.6442	5.822	5.897	52.349	17.129
8	6.6258	7.359	7.609	53.572	17.815
9	7.6391	8.704	8.681	53.66	17.401
10	8.6365	9.552	9.77	53.603	16.692
11	9.6339	9.91	10.841	53.431	17.1
12	10.6155	10.908	11.32	51.878	17.327
13	11.6129	11.103	12.059	52.32	17.577
14	12.6262	11.829	12.638	52.363	17.087
15	13.6236	12.288	12.938	52.997	17.434
16	14.6051	12.45	13.497	51.732	17.396
17	15.6026	13.173	13.861	50.927	17.411
18	16.6159	13.571	14.366	51.919	17.283
19	17.6133	14.128	14.869	51.306	18.032
20	18.5948	14.69	15.043	51.983	17.702
21	19.6081	14.538	15.04	50.971	17.796
22	20.5897	14.824	14.837	51.146	17.583
23	21.603	15.059	15.197	51.002	17.393
24	22.6004	15.43	15.715	50.276	17.201
25	23.5819	15.859	15.856	50.926	17.384
26	24.5952	16.079	16.555	50.554	16.957
27	25.5927	16.439	16.653	50.842	17.165
28	26.5901	16.502	16.806	50.172	16.885
29	27.5875	16.183	17.469	49.995	17.185
30	28.5849	16.477	17.103	50.03	16.84
31	29.5823	16.493	17.792	49.67	17.098
32	30.5798	17.323	18.035	48.833	17.041
33	31.5772	17.723	18.063	48.091	16.962
34	32.5746	17.977	18.752	48.835	16.612
35	33.572	18.045	19.242	48.955	16.935
36	34.5695	18.17	19.468	48.277	16.384
37	35.5669	18.458	19.696	47.954	17.031
38	36.5643	18.354	20.038	47.508	16.742
39	37.5617	18.994	19.887	47.318	17.186
40	38.5591	19.313	20.696	45.985	16.992
41	39.5566	19.22	20.745	46.384	16.614
42	40.554	19.755	21.437	46.373	16.596
43	41.5514	20.006	21.386	45.903	16.825
44	42.5488	20.375	21.51	45.494	16.804
45	43.5462	20.079	22.013	44.98	16.576
46	44.5437	20.324	22.242	45.396	16.414
47	45.5411	20.744	22.05	44.35	16.748
48	46.5385	21.021	22.223	43.552	16.371
49	47.5359	21.354	22.128	44.378	16.043
50	48.5333	21.241	22.712	44.044	16.284
51	49.5308	21.793	22.03	43.463	16.226
52	50.5282	22.045	22.398	42.999	16.35
53	51.5256	22.152	23.148	43.181	16.12
54	52.523	21.963	23.103	43.306	16.621
55	53.5363	22.543	23.36	43.347	16.153
56	54.5179	22.366	23.74	43.758	16.581
57	55.5153	22.632	23.372	43.14	16.553
58	56.5127	22.573	23.818	43.596	15.866
59	57.5101	22.864	23.331	42.218	15.891
60	58.5234	22.522	23.816	42.671	16.157
61	59.505	22.462	23.518	41.799	16.147
62	60.5024	22.998	23.702	42.445	16.202
63	61.4998	23.048	24.232	42.312	15.959
64	62.4972	23.346	23.214	41.601	15.793
65	63.5105	23.463	23.41	41.937	16.534
66	64.508	23.071	23.505	42.012	16.722
67	65.4895	23.618	23.566	42.729	16.19
68	66.5028	23.396	23.372	42.18	16.471
69	67.5002	23.611	23.139	40.928	16.292
70	68.4977	23.237	23.553	42.126	16.2
71	69.4951	23.437	23.264	41.229	16.388
72	70.4925	23.929	23.012	41.299	16.259
73	71.474	24.215	22.863	41.636	16.885
74	72.4715	24.656	22.245	41.134	16.646
75	73.4848	23.94	21.982	40.717	16.741
76	74.4822	24.004	21.575	41.736	16.419
77	75.4637	25.111	22.389	41.745	16.329
78	76.477	24.53	22.406	41.885	16.615
79	77.4744	24.773	21.832	40.99	16.524
80	78.4719	24.559	22.115	41.392	16.751
81	79.4534	24.646	22.162	41.474	16.725
82	80.4667	24.789	22.248	42.282	16.977
83	81.4641	25.459	22.321	42.143	17.079
84	82.4615	24.239	22.363	41.707	16.851
85	83.4431	24.812	22.611	42.06	17.254
86	84.4564	24.448	22.714	42.266	16.97
87	85.4538	24.714	23.238	41.891	16.901
88	86.4512	24.688	23.359	42.234	17.053
89	87.4487	24.529	23.216	42.038	17.153
90	88.4461	23.844	23.404	41.727	16.924

## Sheet: Sheet6
Time	Time [s]	Intensity Region 1	Intensity Region 2	Intensity Region 3	Intensity Region 4
1	0	33.528	26.785	30.751	10.776
2	0.3137	32.709	26.013	30.211	10.746
3	1.3106	33.015	26.073	31.271	10.36
4	2.3075	33.147	25.82	30.611	11.103
5	3.3044	32.4	25.907	30.4	10.467
6	5.4326	4.602	4.12	30.702	10.361
7	5.7146	5.049	4.8	30.01	10.168
8	6.7115	6.016	5.791	30.04	10.509
9	7.7083	6.976	6.551	30.164	10.293
10	8.6893	7.595	7.141	30.396	10.66
11	9.7021	8.014	7.416	30.184	10.335
12	10.6831	8.243	8.156	30.292	10.528
13	11.68	9.073	8.409	30.717	10.592
14	12.6928	9.236	8.702	30.239	10.257
15	13.6896	9.447	9.022	30.699	10.689
16	14.6865	9.952	9.405	30.504	10.438
17	15.6834	10.027	9.791	30.79	10.988
18	16.6803	10.207	10.19	30.889	10.733
19	17.6772	10.748	10.347	30.804	10.986
20	18.6741	10.973	10.596	31.32	10.207
21	19.6709	11.379	10.966	30.789	10.645
22	20.6678	11.633	11.03	30.752	10.588
23	21.6647	12.118	11.1	30.778	10.172
24	22.6616	11.768	11.286	30.929	10.288
25	23.6585	12.574	11.572	30.753	9.87
26	24.6554	12.845	11.489	31.293	10.022
27	25.6522	12.884	11.563	31.965	9.946
28	26.6491	13.454	11.877	31.459	10.177
29	27.6619	13.119	12.333	31.878	10.319
30	28.6588	13.122	12.19	31.813	10.812
31	29.6557	13.376	12.235	32.21	10.887
32	30.6526	13.575	12.479	32.017	10.736
33	31.6494	14.218	12.956	31.953	11.007
34	32.6463	14.113	12.708	33.022	10.761
35	33.6432	13.933	12.671	32.4	10.401
36	34.6401	14.796	13.212	33.041	11.017
37	35.637	14.416	13.846	32.496	10.702
38	36.6339	15.345	13.664	32.76	10.808
39	37.6307	14.869	13.517	32.838	10.268
40	38.6276	15.123	14.133	32.491	10.344
41	39.6245	15.231	13.977	33.674	10.132
42	40.6214	15.58	13.791	32.496	10.449
43	41.6183	15.456	13.614	32.81	10.351
44	42.6152	15.158	14.366	32.233	10.41
45	43.612	15.51	14.206	32.565	10.348
46	44.6089	15.827	14.148	32.009	10.54
47	45.6217	15.694	14.285	32.209	10.565
48	46.6027	16.263	14.738	31.941	10.624
49	47.5996	15.793	14.695	32.01	10.6
50	48.5965	16.173	14.662	32.579	10.561
51	49.6092	15.824	14.623	32.073	10.472
52	50.5902	16.073	15.123	32.275	10.948
53	51.5871	16.355	14.601	32.194	10.746
54	52.5999	16.601	14.663	31.366	10.519
55	53.5968	16.388	14.984	31.591	9.998
56	54.5936	16.526	15.226	31.67	9.928
57	55.5905	16.13	15.4	31.572	10.128
58	56.5874	16.975	15.387	32.03	10.012
59	57.5843	16.876	15.482	31.816	9.441
60	58.5812	17.15	15.148	31.442	9.719
61	59.5781	17.056	15.271	30.839	9.641
62	60.5749	17.273	15.625	31.346	9.71
63	61.5718	17.646	15.585	30.837	9.694
64	62.5687	17.453	15.606	30.85	10.026
65	63.5656	16.873	15.985	31.423	9.749
66	64.5784	17.899	15.714	31.501	9.828
67	65.5752	17.972	15.95	31.283	9.714
68	66.5721	17.663	16.015	31.512	9.511
69	67.5531	18.138	16.171	31.484	9.383
70	68.55	18.009	16.299	31.397	9.428
71	69.5469	18.437	16.594	31.546	9.361
72	70.5438	18.533	16.127	30.97	9.352
73	71.5565	18.436	16.752	31.617	9.635
74	72.5375	18.869	16.668	32.109	9.647
75	73.5503	18.988	16.68	31.518	9.607
76	74.5472	18.84	16.575	32.22	9.522
77	75.5441	19.453	16.909	32.024	9.275
78	76.541	19.188	16.968	31.63	9.502
79	77.5379	19.542	16.398	32.133	9.481
80	78.5347	19.383	17.196	31.675	9.454
81	79.5316	19.524	17.086	31.871	9.389
82	80.5285	19.117	17.037	31.306	9.614
83	81.5254	19.822	17.233	31.857	9.066
84	82.5223	19.252	16.817	31.096	9.476
85	83.5192	19.78	16.601	31.509	9.236
86	84.516	20.013	16.829	31.837	9.264
87	85.5129	19.989	17.143	31.668	9.298
88	86.5098	19.814	17.273	31.111	9.312
89	87.5067	19.812	17.131	31.227	9.445
90	88.5036	19.579	17.177	30.926	9.447

## Sheet: Sheet7
Time	Time [s]	Intensity Region 1	Intensity Region 2	Intensity Region 3	Intensity Region 4
1	0	24.356	22.777	21.693	8.183
2	0.6152	24.41	22.322	21.306	8.233
3	1.6118	24.792	22.469	21.156	8.286
4	2.6242	23.84	22.078	21.248	7.998
5	3.6207	23.702	22.208	21.548	8.019
6	5.8129	3.745	3.627	21.659	8.068
7	6.0945	3.967	4.056	20.951	8.113
8	7.091	4.872	4.927	20.725	7.939
9	8.0875	5.817	5.458	20.946	7.99
10	9.084	6.162	6.013	20.833	8.105
11	10.0965	6.716	6.262	21.072	8.232
12	11.0771	7.187	6.678	20.61	7.725
13	12.0895	7.595	7.23	20.741	7.939
14	13.086	7.922	7.71	20.737	8.004
15	14.0667	8.484	7.736	20.698	8.007
16	15.0791	8.512	7.855	20.023	7.779
17	16.0756	8.894	8.358	20.13	7.707
18	17.0722	9.052	8.638	20.403	7.755
19	18.0687	9.399	8.947	20.699	7.949
20	19.0652	9.49	8.968	20.755	8.135
21	20.0617	9.737	9.269	20.277	7.546
22	21.0583	9.863	9.087	20.608	7.648
23	22.0548	10.272	9.352	19.821	7.626
24	23.0672	10.413	9.829	20.569	7.58
25	24.0637	10.635	9.713	20.079	7.631
26	25.0444	10.372	9.718	20.117	7.741
27	26.0409	11.223	10.211	20.052	7.74
28	27.0533	11.037	10.342	20.05	7.524
29	28.034	11.262	10.708	20.031	7.462
30	29.0464	11.73	10.784	19.736	7.742
31	30.0429	11.627	10.96	20.292	7.645
32	31.0394	11.898	10.799	19.95	7.533
33	32.036	11.64	10.892	20.525	8.151
34	33.0325	12.068	10.644	20.265	7.745
35	34.029	12.123	11.053	20.356	7.722
36	35.0256	12.589	11.236	20.181	7.723
37	36.0221	12.138	11.119	20.081	7.747
38	37.0186	12.623	11.737	20.201	7.559
39	38.0151	12.463	11.418	20.48	7.552
40	39.0276	12.748	11.593	20.339	7.785
41	40.0241	13.091	11.817	21.082	7.562
42	41.0206	12.815	11.51	20.149	7.601
43	42.0171	13.284	11.708	20.802	7.484
44	43.0137	13.205	11.874	20.415	7.455
45	44.0102	13.217	11.756	20.003	7.527
46	45.0067	13.723	12.06	20.206	7.597
47	46.0033	13.137	12.147	20.245	7.547
48	46.9998	13.677	11.911	20.59	7.394
49	47.9963	13.61	11.911	20.633	7.77
50	48.9928	13.453	12.03	20.334	7.69
51	50.0053	13.474	12.307	19.911	7.372
52	50.9859	13.984	12.128	20.496	7.312
53	51.9983	13.549	12.556	20.168	7.642
54	52.9948	13.836	12.21	19.962	7.771
55	53.9755	13.917	12.43	19.908	7.749
56	54.9879	14.2	12.499	20.128	7.6
57	55.9844	14.509	12.322	20.213	7.612
58	56.9809	14.302	12.455	19.461	7.748
59	57.9775	14.443	12.473	19.632	7.704
60	58.974	14.262	12.649	20.199	7.415
61	59.9705	14.077	12.903	19.77	7.565
62	60.9671	14.501	13.114	19.547	7.357
63	61.9636	14.388	13.056	19.093	7.398
64	62.9601	14.323	12.954	19.405	7.334
65	63.9566	14.756	13.423	19.595	7.447
66	64.9691	15.028	13.195	19.058	7.397
67	65.9497	14.734	12.971	19.276	7.321
68	66.9462	14.916	12.827	19.124	7.343
69	67.9428	14.588	13.087	18.846	7.206
70	68.9552	15.028	13.513	19.006	7.148
71	69.9517	14.763	13.118	19.387	7.131
72	70.9482	15.361	13.791	19.358	7.617
73	71.9448	15.161	13.499	18.768	7.257
74	72.9413	14.729	13.755	19.036	7.366
75	73.9378	15.158	13.473	18.984	7.23
76	74.9343	14.902	13.83	18.873	7.139
77	75.9309	15.197	13.616	19.129	7.545
78	76.9274	15.431	13.571	18.399	7.2
79	77.9398	15.54	13.368	18.17	7.491
80	78.9205	15.503	13.875	18.506	7.122
81	79.9329	15.682	13.765	18.79	7.31
82	80.9294	15.109	13.589	18.589	7.19
83	81.91	15.367	14.292	18.062	7.259
84	82.9225	15.459	13.842	17.96	7.112
85	83.919	15.358	14.173	18.016	7.345
86	84.9155	15.669	14.036	18.294	7.406
87	85.912	15.043	14.796	18.42	7.071
88	86.9086	15.637	14.377	17.701	7.341
89	87.9051	15.315	14.151	17.969	7.387
90	88.9016	15.335	14.18	18.247	7.31

## Sheet: Sheet8
Time	Time [s]	Intensity Region 1	Intensity Region 2	Intensity Region 3	Intensity Region 4
1	0	34.368	37.208	31.235	12.494
2	0.2978	33.329	36.797	30.926	12.501
3	1.2946	34.02	36.484	30.741	12.279
4	2.2914	34.331	36.385	31.296	12.677
5	3.2882	34.061	37.077	30.874	12.388
6	5.3248	4.086	4.211	30.318	12.21
7	5.6225	4.442	4.55	30.318	11.833
8	6.6035	5.774	5.502	30.845	12.316
9	7.6162	6.392	6.314	30.48	11.979
10	8.613	7.399	6.96	30.38	11.788
11	9.6098	7.892	7.664	30.147	12.511
12	10.6066	8.262	8.056	30.798	11.844
13	11.6035	8.866	8.486	30.235	11.829
14	12.6003	9.074	8.876	30.004	12.129
15	13.5971	9.661	8.978	30.324	12.127
16	14.5939	9.874	9.874	29.41	11.836
17	15.5907	10.147	10.173	29.482	11.905
18	16.5876	10.106	10.238	30.453	11.948
19	17.5844	10.77	10.147	30.292	12.091
20	18.5971	10.716	10.794	30.134	12.176
21	19.5939	11.214	10.959	29.739	11.947
22	20.5749	11.699	11.321	29.279	11.464
23	21.5876	11.616	11.585	29.414	12.039
24	22.5685	12.304	11.815	29.706	11.991
25	23.5653	12.391	11.565	30.206	11.874
26	24.578	12.715	11.86	29.287	11.881
27	25.559	12.608	12.214	29.28	12.014
28	26.5717	13.249	12.368	29.745	11.624
29	27.5685	13.4	12.532	29.106	11.689
30	28.5653	13.617	12.389	28.837	11.792
31	29.5621	13.621	12.978	28.837	11.522
32	30.559	13.774	12.95	29.184	11.637
33	31.5558	14.305	13.294	29.469	11.489
34	32.5526	14.078	13.149	29.02	11.461
35	33.5494	14.612	13.44	29.308	11.473
36	34.5463	14.513	13.743	29.349	11.268
37	35.559	15.027	14.083	29.154	11.191
38	36.5558	14.762	14.425	28.895	11.39
39	37.5367	15.15	14.15	29.068	11.167
40	38.5335	15.364	14.682	29.649	11.215
41	39.5463	15.373	14.937	29.316	11.49
42	40.5431	15.532	15.251	29.034	11.704
43	41.524	16.022	15.195	28.735	11.519
44	42.5367	15.583	15.575	29.098	11.681
45	43.5177	15.941	15.673	29.747	11.359
46	44.5304	16.184	15.379	28.608	11.66
47	45.5113	16.312	15.894	28.881	11.502
48	46.524	16.492	16.136	29.398	11.137
49	47.5208	16.574	16.068	29.391	11.485
50	48.5177	16.951	16.201	29.433	11.583
51	49.5145	17.307	16.617	29.41	11.713
52	50.5113	16.906	16.872	29.935	11.366
53	51.524	17.506	17.14	28.943	11.371
54	52.5049	17.66	16.851	29.601	11.355
55	53.5018	17.402	16.988	29.203	11.326
56	54.5145	17.745	17.012	29.863	11.059
57	55.4954	17.974	17.018	29.767	11.161
58	56.5081	18.092	16.912	29.23	11.29
59	57.5049	17.836	16.745	29.105	11.15
60	58.4859	18.402	16.986	28.805	11.23
61	59.4986	18.349	17.138	28.997	10.818
62	60.4954	18.464	17.64	29.422	11.51
63	61.4922	18.81	16.786	30.02	10.949
64	62.4732	19.024	17.459	29.575	11.338
65	63.4859	19.069	17.47	29.762	11.458
66	64.4827	19.188	17.455	29.517	11.32
67	65.4795	19.104	17.67	29.55	11.092
68	66.4763	19.473	17.41	29.821	11.062
69	67.4732	19.326	18.093	29.108	11.298
70	68.47	19.788	17.387	29.66	11.209
71	69.4668	20.008	17.565	29.073	11.246
72	70.4636	19.602	17.581	29.617	11.428
73	71.4763	19.634	17.438	29.546	10.986
74	72.4573	19.349	18.11	28.799	11.142
75	73.47	20.142	17.714	28.331	11.432
76	74.4509	19.78	17.791	28.702	11.167
77	75.4636	19.755	18.053	28.646	11.123
78	76.4604	19.531	17.958	29.429	11.047
79	77.4414	20.412	17.934	28.907	10.988
80	78.4541	20.068	18.465	28.844	11.153
81	79.4509	19.552	18.596	29.075	11.206
82	80.4477	20.191	18.551	29.053	11.335
83	81.4287	19.612	18.573	29.078	11.053
84	82.4414	19.88	18.782	28.398	11.114
85	83.4382	19.95	18.331	28.744	10.997
86	84.435	20.213	18.533	29.134	11.136
87	85.4318	19.921	18.439	28.52	11.237
88	86.4287	20.26	18.724	28.77	10.986
89	87.4255	19.928	18.928	29.082	11.302
90	88.4223	20.177	19.062	28.427	11.045

## Sheet: Sheet9
Time	Time [s]	Intensity Region 1	Intensity Region 2	Intensity Region 3	Intensity Region 4
1	0	46.779	46.796	32.631	16.802
2	0.2978	47.266	46.814	33.048	16.302
3	1.2947	46.782	46.358	32.446	15.951
4	2.3075	45.314	46.375	30.834	15.921
5	3.2885	45.347	46.416	31.573	15.9
6	5.4076	5.468	5.478	30.987	15.725
7	5.7054	5.748	6.059	31.198	15.725
8	6.7023	7.38	7.567	30.745	15.571
9	7.6992	8.216	8.412	31.007	15.632
10	8.6961	8.823	9.363	31.45	15.85
11	9.693	9.783	10.012	29.869	15.418
12	10.6899	10.311	10.661	31.248	15.36
13	11.6868	10.682	11.228	31.323	15.223
14	12.6837	11.543	11.784	30.621	15.219
15	13.6805	11.596	12.104	30.707	15.184
16	14.6774	12.284	12.737	30.347	15.371
17	15.6743	12.947	13.049	30.564	15.153
18	16.6712	13.153	13.406	29.756	15.328
19	17.684	13.396	13.704	29.886	15.612
20	18.665	14.276	14.611	29.814	14.993
21	19.6619	14.608	14.844	29.426	14.928
22	20.6588	14.921	15.359	28.984	15.306
23	21.6715	15.022	15.482	29.056	15.021
24	22.6525	15.946	15.914	29.147	15.228
25	23.6494	16.115	15.948	28.291	14.7
26	24.6463	16.006	16.582	27.94	14.512
27	25.6591	16.222	16.499	28.144	14.809
28	26.656	16.513	17.492	28.204	14.609
29	27.6529	16.761	17.308	28.211	14.186
30	28.6497	17.56	18.021	28.11	14.174
31	29.6466	17.644	18.593	27.724	14.56
32	30.6435	17.355	19.255	28.073	13.92
33	31.6404	17.852	19.039	28.075	14.362
34	32.6373	17.787	19.168	27.945	14.325
35	33.6342	18.61	20.001	28.226	14.058
36	34.6311	18.584	20.524	27.127	13.881
37	35.628	18.864	20.584	27.571	14.075
38	36.6248	18.967	20.588	27.048	13.882
39	37.6376	19.204	21.514	27.665	14.281
40	38.6345	19.897	21.27	26.546	14.239
41	39.6155	19.578	21.498	26.848	14.09
42	40.6124	19.97	22.096	26.885	14.239
43	41.6093	20.416	22.63	26.843	13.705
44	42.6062	20.738	22.562	26.689	13.583
45	43.6031	20.873	23.43	26.458	13.231
46	44.5999	20.782	23.521	26.091	13.07
47	45.6127	21.352	23.717	25.412	12.718
48	46.6096	21.188	23.688	25.319	12.798
49	47.6065	21.516	23.762	25.019	13.001
50	48.6034	21.171	23.406	25.29	13.219
51	49.6003	21.396	24.493	25.06	13.052
52	50.5972	21.753	24.544	25.054	12.939
53	51.594	22.563	24.25	24.896	12.904
54	52.5909	21.892	24.342	25.076	12.553
55	53.5878	22.629	23.799	24.818	12.648
56	54.5847	22.285	23.626	25.062	12.719
57	55.5816	22.908	23.7	25.122	12.75
58	56.5785	23.096	24.181	25.106	13.243
59	57.5913	22.973	24.839	25.404	12.805
60	58.5723	22.91	24.316	25.436	12.767
61	59.585	22.83	24.655	25.259	12.653
62	60.566	23.245	24.65	25.874	12.871
63	61.5788	23.126	24.758	25.483	12.887
64	62.5598	23.17	24.412	25.745	12.764
65	63.5567	22.889	25.167	25.458	12.888
66	64.5695	23.224	24.522	26.003	12.589
67	65.5505	22.864	24.62	26.284	12.835
68	66.5632	22.846	25.452	25.482	12.56
69	67.5601	23.329	24.924	25.937	12.528
70	68.557	22.532	24.553	26.044	12.967
71	69.5539	23.3	25.041	26.172	12.641
72	70.5508	23.313	25.55	26.154	12.629
73	71.5477	22.829	25.581	25.905	12.503
74	72.5446	22.816	25.36	26.336	12.57
75	73.5415	23.194	25.333	25.974	12.235
76	74.5383	23.817	25.518	25.898	12.409
77	75.5352	24.112	25.85	26.357	12.399
78	76.5321	23.283	25.878	26.883	12.125
79	77.529	23.844	25.667	26.534	12.307
80	78.5259	23.523	25.645	27.231	12.604
81	79.5228	23.845	25.601	27.059	12.395
82	80.5356	23.531	26.191	26.988	12.926
83	81.5166	24.438	26.058	27.408	12.443
84	82.5134	24.082	25.662	26.465	12.393
85	83.5103	23.634	25.923	27.365	12.48
86	84.5231	24.316	26.495	27.436	12.531
87	85.5041	24.466	26.187	27.446	12.274
88	86.501	23.892	26.187	27.229	12.409
89	87.5138	24.458	26.348	27.091	12.46
90	88.5107	23.993	26.375	26.818	12.555

[truncated: 2 more sheets: Sheet10, Sheet11]
