# Supplementary material for: Plakoglobin transmits tension across VE-cadherin for vascular leak formation and leukocyte diapedesis
Source: EMBO J. 2026 Mar 11;45(7):2210–38. doi: 10.1038/s44318-026-00732-0 (PMC13043941; doi:10.1038/s44318-026-00732-0)
Supplement: Supplementary file 7 — Source data Fig. 6 [file 44318_2026_732_MOESM7_ESM.zip › Figure 6/6A/Raw data_3 independent repeats∩Ç¿/31102025/FRAP exp 31102025 siPG.xlsx]

## Sheet: Description
Description
Each sheet represents a separate acquisation.
Each acqisation had 4 'intensity regions'-
Region 1= Bleached ROI 1
Region 2= Bleached ROI 2
Region 3= Unbleached reference ROI
Region 4= Background
ROI :Region of Interest

## Sheet: Sheet1
Time	Time [s]	Intensity Region 1	Intensity Region 2	Intensity Region 3	Intensity Region 4
1	0	70.562	76.023	68.023	14.451
2	0.4241	70.231	76.093	67.675	14.101
3	1.4201	70.717	75.002	67.835	13.39
4	2.4162	68.622	75.006	67.844	13.647
5	3.4122	69.711	75.905	67.201	13.921
6	5.5642	6.459	7.679	67.156	14.217
7	5.8612	7.065	8.368	67.418	13.906
8	6.8414	8.77	10.361	68.397	14.353
9	7.8374	10.042	11.564	68.104	14.82
10	8.8334	11.345	12.624	68.159	15.161
11	9.8454	11.208	13.507	67.538	15.551
12	10.8255	12.516	14.178	68.59	15.748
13	11.8216	13.426	14.349	68.148	15.31
14	12.8335	13.23	14.851	68.965	15.166
15	13.8295	13.902	15.749	67.896	15.554
16	14.8256	14.734	16.492	68.133	14.725
17	15.8216	14.982	16.567	68.208	15.588
18	16.8176	15.828	16.828	68.367	15.477
19	17.8137	16.071	16.708	68.551	15.132
20	18.8097	15.758	16.992	69.509	14.493
21	19.8058	16.893	17.405	67.833	13.601
22	20.8177	17.037	17.316	67.684	13.863
23	21.8137	17.254	17.069	67.247	13.921
24	22.8098	17.858	17.829	66.912	13.801
25	23.8058	18.137	18.298	67.095	13.976
26	24.8018	18.356	18.589	65.927	14.106
27	25.7979	18.864	19.056	66.341	14.454
28	26.7939	19.48	18.745	66.034	13.939
29	27.7899	19.756	19.494	64.267	13.549
30	28.8019	20.039	19.329	64.702	12.607
31	29.7979	20.845	19.809	63.855	13.112
32	30.794	20.51	20.227	64.704	13.341
33	31.79	20.815	20.703	63.191	13.613
34	32.786	21.236	21.297	63.145	13.074
35	33.7821	21.029	20.92	63.914	12.941
36	34.7781	21.831	21.871	63.164	13.49
37	35.7741	21.342	21.297	62.592	12.681
38	36.7702	21.556	21.587	62.444	12.109
39	37.7662	21.547	21.953	61.95	12.006
40	38.7623	21.548	22.178	62.417	12.15
41	39.7742	21.743	21.545	61.511	12.35
42	40.7702	22.35	22.34	61.248	11.89
43	41.7663	22.433	22.599	61.66	11.77
44	42.7623	22.08	22.56	61.26	11.515
45	43.7583	22.11	22.932	60.272	11.665
46	44.7544	22.385	22.994	61.008	11.453
47	45.7663	22.465	23.138	61.066	11.456
48	46.7465	22.234	23.543	61.322	11.764
49	47.7425	22.802	23.271	61.257	11.418
50	48.7385	23.235	24.021	60.519	11.32
51	49.7346	23.268	24.043	61.064	11.425
52	50.7465	23.286	24.655	60.923	11.614
53	51.7425	23.923	25.417	60.442	11.627
54	52.7386	23.655	25.157	60.792	11.559
55	53.7346	23.852	25.851	60.608	11.361
56	54.7307	24.498	26.343	61.353	11.222
57	55.7267	23.99	26.537	61.059	11.359
58	56.7227	24.35	27.138	61.694	11.237
59	57.7188	25.136	26.989	61.677	11.443
60	58.7307	24.194	26.921	61.349	11.358
61	59.7108	25.185	27.844	60.323	11.242
62	60.7228	25.167	27.725	60.604	11.345
63	61.7188	24.792	28.163	60.888	11.288
64	62.7149	24.847	29.288	59.624	10.858
65	63.7109	24.85	29.3	60.298	11.005
66	64.7069	25.16	29.416	59.86	10.824
67	65.703	25.571	29.047	60.083	11.018
68	66.699	25.571	29.371	58.779	11.15
69	67.695	25.003	29.528	59.075	10.939
70	68.707	25.297	30.373	58.864	10.704
71	69.703	25.226	30.768	58.564	11.07
72	70.699	25.594	30.47	58.292	11.369
73	71.6951	25.398	30.889	58.661	11.244
74	72.6911	25.354	30.878	58.794	11.14
75	73.6872	25.926	31.432	58.787	11.103
76	74.6832	25.127	31.208	58.158	10.932
77	75.6951	26.079	31.347	57.834	10.818
78	76.6753	25.837	31.706	57.007	10.444
79	77.6872	26.457	31.948	56.538	10.986
80	78.6832	26.323	32.703	57.472	10.77
81	79.6634	26.049	32.711	55.962	10.549
82	80.6753	26.448	33.534	56.992	10.256
83	81.6714	26.414	32.832	56.044	10.358
84	82.6674	26.9	32.843	55.825	10.007
85	83.6634	26.698	32.576	55.537	9.911
86	84.6595	26.733	32.768	55.511	10.298
87	85.6555	26.652	32.995	54.338	10.553
88	86.6516	26.416	32.531	55.195	10.351
89	87.6635	26.285	33.133	55.382	10.355
90	88.6595	26.997	32.969	55.034	10.464

## Sheet: Sheet2
Time	Time [s]	Intensity Region 1	Intensity Region 2	Intensity Region 3	Intensity Region 4
1	0	27.757	31.699	32.897	13.659
2	0.3133	28.165	31.099	32.628	14.785
3	1.3098	28.238	30.698	32.727	14.341
4	2.3063	28.737	30.482	32.081	14.221
5	3.3186	29.141	30.464	32.205	14.177
6	5.299	4.255	4.471	32.346	14.025
7	5.5805	4.642	5.021	31.624	14.094
8	6.5611	5.923	6.507	31.67	14.243
9	7.5576	6.904	7.336	32.213	13.878
10	8.57	7.24	8.107	31.925	13.783
11	9.5664	8.042	9.051	32.006	14.632
12	10.5629	7.76	9.101	32.374	14.096
13	11.5594	8.039	9.781	31.472	14.417
14	12.5559	7.992	10.283	32.761	14.467
15	13.5524	8.377	10.657	32.92	13.941
16	14.5488	8.372	10.876	32.973	13.925
17	15.5453	8.457	10.929	33.324	13.283
18	16.5418	8.486	11.217	33.563	13.431
19	17.5383	9.119	11.156	33.838	13.761
20	18.5506	8.727	11.253	33.737	13.326
21	19.5312	8.979	11.671	33.933	13.734
22	20.5277	9.06	11.304	33.836	12.985
23	21.5401	9.081	11.815	33.536	13.845
24	22.5365	8.987	11.653	33.672	13.519
25	23.5171	8.947	11.942	32.95	13.438
26	24.5136	8.993	12.659	32.601	13.21
27	25.526	9.238	12.744	31.973	13.985
28	26.5224	9.167	13.426	32	14.164
29	27.5189	9.166	13.309	31.328	13.99
30	28.5154	9.516	13.523	31.891	13.924
31	29.5119	9.705	13.648	31.418	14.253
32	30.5083	9.683	14.212	31.275	13.615
33	31.5048	10.305	14.448	31.327	13.672
34	32.5013	9.818	13.932	31.192	13.63
35	33.4978	10.064	13.974	30.848	13.399
36	34.4943	10.535	14.176	30.508	12.771
37	35.4907	10.57	14.465	30.392	12.81
38	36.5031	10.983	14.359	30.017	12.853
39	37.4996	10.635	14.817	29.689	13.236
40	38.4802	11.365	15.263	30.569	12.498
41	39.4925	11.518	14.958	29.586	12.542
42	40.489	11.736	15.286	29.139	12.179
43	41.4855	12.035	14.954	28.747	12.021
44	42.482	11.986	15.435	29.125	12.164
45	43.4784	12.383	15.29	29.227	12.005
46	44.4749	12.597	15.479	29.526	12.169
47	45.4714	12.22	16.146	28.634	11.738
48	46.4838	12.76	15.649	28.774	11.941
49	47.4802	12.588	16.029	28.523	11.79
50	48.4608	12.862	16.015	28.577	12.012
51	49.4732	13.164	16.532	28.854	11.856
52	50.4538	13.346	16.027	28.752	11.881
53	51.4661	13.498	15.978	28.371	11.962
54	52.4626	13.892	15.983	27.539	11.409
55	53.4591	14.279	16.59	27.92	11.994
56	54.4556	14.159	16.823	26.778	12.141
57	55.452	13.553	16.864	27.457	11.531
58	56.4485	14.67	17.325	26.927	11.71
59	57.445	14.639	17.314	26.728	12.042
60	58.4574	14.811	17.481	25.828	11.925
61	59.438	14.529	17.301	25.969	11.682
62	60.4344	14.534	17.931	25.749	11.966
63	61.4468	15.093	17.994	25.581	11.94
64	62.4433	14.93	17.957	25.883	12.516
65	63.4239	15.327	17.93	25.036	12.273
66	64.4203	15.078	17.913	25.255	11.784
67	65.4327	15.334	18.022	24.446	11.801
68	66.4292	15.194	18.294	25.325	11.85
69	67.4257	15.758	18.646	25.426	11.905
70	68.4221	15.335	18.855	24.525	11.723
71	69.4186	15.641	18.838	24.408	12.086
72	70.4151	16.017	18.787	23.876	11.698
73	71.4116	15.765	19.478	23.711	11.865
74	72.408	15.95	19.975	24.091	11.586
75	73.4045	16.105	20.49	23.907	12.123
76	74.401	16.212	20.152	23.285	11.92
77	75.4134	16.45	20.212	24.123	11.42
78	76.4098	16.43	20.095	23.797	11.571
79	77.4063	16.592	20.064	23.644	11.897
80	78.4028	16.686	20.55	23.499	11.685
81	79.3993	16.354	20.272	23.085	11.978
82	80.3957	16.626	20.516	23.154	12.002
83	81.3922	16.58	20.219	23.875	11.882
84	82.3887	16.801	20.196	23.902	11.88
85	83.3852	17.101	20.723	23.411	12.201
86	84.3817	17.701	20.572	23.438	11.802
87	85.3781	17.625	20.775	23.919	12.168
88	86.3905	17.741	21.051	24.324	11.688
89	87.387	17.425	20.748	23.585	12.043
90	88.3676	17.839	20.694	23.69	11.737

## Sheet: Sheet3
Time	Time [s]	Intensity Region 1	Intensity Region 2	Intensity Region 3	Intensity Region 4
1	0	20.727	26.742	23.546	6.78
2	0.3294	20.868	26.239	23.707	6.697
3	1.342	20.476	26.075	23.268	6.474
4	2.3229	21.117	25.902	23.562	6.766
5	3.3355	21.021	25.997	23.263	6.502
6	5.4788	3.64	3.9	22.212	6.74
7	5.7606	3.994	4.143	21.959	6.577
8	6.7573	5.071	4.915	22.268	6.473
9	7.754	5.437	5.425	22.332	6.44
10	8.7508	6.144	5.916	21.597	6.251
11	9.7475	6.404	6.189	20.858	6.99
12	10.7442	6.99	6.655	20.804	6.741
13	11.7568	7.43	6.817	21.002	6.672
14	12.7376	7.752	7.203	21.091	6.683
15	13.7343	7.949	7.473	20.035	6.354
16	14.7469	8.195	7.704	19.978	6.765
17	15.7436	8.615	7.851	19.662	6.369
18	16.7245	9.098	8.096	19.332	6.572
19	17.7212	9.317	8.485	19.003	6.622
20	18.7338	9.826	8.566	19.752	6.393
21	19.7305	10.265	8.724	18.803	6.425
22	20.7272	10.327	8.601	19.046	6.562
23	21.7239	11.093	8.864	18.882	6.542
24	22.7365	10.78	9.132	18.352	6.475
25	23.7173	11.221	9.518	19.067	6.378
26	24.714	11.004	9.901	18.53	6.518
27	25.7108	11.335	9.797	18.215	6.586
28	26.7234	11.502	9.824	18.318	6.54
29	27.7042	11.461	9.909	18.506	6.504
30	28.7009	11.974	10.141	18.243	6.399
31	29.7135	12.377	10.251	18.311	6.168
32	30.6943	13.01	11.022	18.14	6.469
33	31.691	12.725	10.995	18.199	6.012
34	32.6877	12.952	11.291	17.764	5.996
35	33.6845	12.402	11.759	18.037	6.407
36	34.6971	12.403	11.715	18.009	6.182
37	35.6938	12.186	11.786	17.891	6.213
38	36.6905	12.445	11.622	17.688	6.328
39	37.6872	12.581	11.887	17.928	6.161
40	38.6839	13.033	11.981	18.459	6.151
41	39.6806	12.365	11.622	17.544	6.016
42	40.6773	11.78	11.96	18.465	6.104
43	41.6899	11.505	12.055	18.146	6.225
44	42.6708	11.784	12.02	17.869	6.325
45	43.6675	11.393	12.544	18.096	6.248
46	44.6642	11.319	12.486	18.499	6.334
47	45.6609	11.493	12.52	18.453	6.203
48	46.6735	11.624	12.869	19.124	6.248
49	47.6702	11.512	12.681	18.478	6.096
50	48.651	11.557	12.779	18.768	6.122
51	49.6636	11.446	12.716	19.276	6.606
52	50.6603	11.849	13.171	19.216	6.292
53	51.6571	11.839	12.942	18.748	6.201
54	52.6538	11.695	13.408	19.509	6.391
55	53.6505	11.582	13.216	19.364	6.312
56	54.6472	12.048	13.683	19.702	6.336
57	55.6439	11.757	13.459	19.502	6.353
58	56.6406	11.681	13.064	19.535	6.475
59	57.6373	11.466	13.538	19.66	6.188
60	58.634	11.698	13.566	19.83	6.764
61	59.6307	11.878	13.911	19.696	6.662
62	60.6433	11.869	13.828	20.118	6.808
63	61.6242	11.658	13.951	20.353	7.096
64	62.6209	12.023	14.204	20.602	6.757
65	63.6176	12.331	14.124	19.828	6.398
66	64.6302	11.653	14.165	20.281	6.206
67	65.6269	11.954	14.609	19.899	6.353
68	66.6236	11.788	14.663	20.222	6.565
69	67.6203	12.168	14.535	20.045	6.517
70	68.617	11.985	14.649	20.17	6.47
71	69.6138	12.166	14.786	20.074	6.591
72	70.6105	11.914	14.835	19.843	6.308
73	71.6072	12.249	15.103	19.298	6.376
74	72.6039	12.202	15.465	19.553	6.603
75	73.6006	12.001	15.027	19.074	6.133
76	74.5973	11.413	15.317	19.04	6.307
77	75.594	12.07	15.012	18.716	6.408
78	76.6066	11.543	15.141	19.285	6.248
79	77.5875	11.787	16.171	19.367	6.357
80	78.5842	12.098	16.043	19.429	6.495
81	79.5968	11.793	16.248	19.573	6.319
82	80.5776	12.247	16.256	19.525	6.505
83	81.5902	11.938	16.201	20.287	6.383
84	82.5869	12.254	16.217	19.894	6.144
85	83.5836	11.869	16.617	20.294	6.372
86	84.5644	11.633	17.302	20.231	6.101
87	85.577	11.945	17.541	20.253	6.067
88	86.5738	11.864	16.987	20.486	6.467
89	87.5705	12.075	18.008	20.178	6.559
90	88.5672	12.1	17.886	19.635	6.294

## Sheet: Sheet4
Time	Time [s]	Intensity Region 1	Intensity Region 2	Intensity Region 3	Intensity Region 4
1	0	20.196	29.417	23.49	8.749
2	0.6311	20.158	29.144	24.079	8.54
3	1.6276	20.09	29.005	23.875	8.676
4	2.6241	19.956	29.068	24.331	8.663
5	3.6365	19.844	28.547	23.556	8.558
6	5.5513	2.944	3.606	23.118	8.289
7	5.8329	3.227	3.904	23.261	8.376
8	6.8294	4.013	4.685	23.217	8.67
9	7.8418	4.499	5.482	23.329	8.1
10	8.8382	5.052	5.714	22.787	7.972
11	9.8189	5.33	6.344	23.343	8.376
12	10.8312	5.566	6.796	22.308	8.077
13	11.8277	5.735	6.902	23.147	8.067
14	12.8242	6.146	7.085	22.644	8.206
15	13.8207	6.333	7.236	22.309	8.049
16	14.8172	6.415	7.759	22.948	7.97
17	15.8137	6.712	7.913	23.299	8.091
18	16.8102	6.923	8.11	22.9	8.152
19	17.8067	7.114	8.476	23.163	8.215
20	18.8032	7.084	8.431	23.665	7.611
21	19.8156	7.482	8.941	23.39	8.264
22	20.8121	7.543	8.916	23.396	8.696
23	21.8085	7.716	9.23	23.743	8.234
24	22.7892	8.149	9.357	23.979	8.46
25	23.7856	8.55	9.652	24.066	8.589
26	24.798	8.29	9.806	23.581	8.572
27	25.7945	8.26	10.207	24.556	8.484
28	26.791	8.721	10.113	24.416	7.97
29	27.7875	8.712	10.146	24.237	8.137
30	28.784	8.761	10.437	23.563	8.058
31	29.7805	8.819	10.621	23.761	7.792
32	30.7929	9.183	10.707	24.435	7.946
33	31.7894	10.01	10.738	24.187	7.943
34	32.7859	9.534	11.133	23.39	8.024
35	33.7665	9.863	11.196	23.712	8.005
36	34.763	9.902	11.594	23.727	7.919
37	35.7753	10.002	11.287	23.385	8.106
38	36.7718	10.281	11.66	23.707	8.008
39	37.7683	10.329	11.774	23.711	7.998
40	38.7648	10.576	11.422	23.924	7.708
41	39.7613	10.706	12.068	24.018	7.908
42	40.7578	10.341	12.241	23.781	7.687
43	41.7543	10.421	11.558	23.955	7.959
44	42.7508	10.39	12.292	23.779	7.893
45	43.7473	10.175	12.195	23.647	7.699
46	44.7438	10.597	12.202	23.404	7.903
47	45.7403	10.63	11.972	23.57	8.031
48	46.7527	10.333	12.296	24.059	7.846
49	47.7333	10.757	12.472	23.646	7.608
50	48.7298	10.295	12.225	23.638	7.899
51	49.7421	10.959	12.381	23.677	7.796
52	50.7386	10.969	12.437	24.209	8.105
53	51.7351	11.139	12.072	23.267	8.062
54	52.7316	11.237	12.49	24.16	8.39
55	53.7281	11.392	12.404	23.693	8.412
56	54.7246	11.203	12.355	23.109	8.491
57	55.7211	11.561	12.734	23.812	8.415
58	56.7176	11.779	12.257	23.387	8.055
59	57.7141	11.644	12.631	23.348	7.878
60	58.7265	11.717	12.546	22.932	8.11
61	59.7071	11.747	12.823	23.148	7.653
62	60.7194	12.236	13.063	23.308	7.716
63	61.7159	12.063	12.922	23.842	7.427
64	62.7124	12.482	12.987	23.586	7.606
65	63.693	12.074	12.646	23.513	7.554
66	64.7054	12.009	12.982	23.268	7.64
67	65.7019	12.147	12.977	22.694	7.595
68	66.6984	12.187	13.104	23.555	7.906
69	67.6949	12.431	13.147	23.499	7.82
70	68.6914	12.382	13.065	22.954	8.083
71	69.6879	12.105	13.073	23.275	7.955
72	70.6844	12.328	13.513	22.77	7.852
73	71.6968	12.083	13.581	23.412	7.915
74	72.6933	12.311	13.576	23.245	8.178
75	73.6897	12.837	13.811	23.658	8.144
76	74.6862	12.61	13.432	23.575	8.198
77	75.6668	12.367	13.471	23.002	7.798
78	76.6792	12.71	13.871	23.497	8.195
79	77.6757	12.787	13.498	23.256	8.186
80	78.6722	12.576	13.754	23.382	8.039
81	79.6687	12.516	13.437	22.82	8.058
82	80.6652	12.475	13.66	23.89	7.861
83	81.6617	12.81	13.544	22.747	8.149
84	82.6582	12.543	13.59	23.144	8.337
85	83.6547	12.648	13.707	23.428	8.618
86	84.6512	13.298	13.733	23.17	8.635
87	85.6477	12.606	14.085	23.566	8.276
88	86.66	13.027	13.739	22.681	8.055
89	87.6407	12.765	14.251	23.895	8.234
90	88.6371	12.98	14.137	22.917	8.32

## Sheet: Sheet5
Time	Time [s]	Intensity Region 1	Intensity Region 2	Intensity Region 3	Intensity Region 4
1	0	20.236	21.282	19.505	6.365
2	0.2974	20.14	20.893	20.221	6.494
3	1.2939	20.695	21.335	20.1	6.453
4	2.2904	20.236	21.16	18.786	6.49
5	3.2869	19.946	21.129	19.373	6.366
6	5.2832	3.48	3.481	18.654	6.244
7	5.5648	3.675	3.72	19.003	6.04
8	6.5613	4.576	4.514	19.115	6.072
9	7.5578	5.2	5.005	19.128	6.157
10	8.5542	5.558	5.627	18.652	6.166
11	9.5507	5.966	5.815	19.01	6.173
12	10.5472	6.443	6.497	18.637	6.248
13	11.5596	6.301	7.085	18.59	6.328
14	12.5402	6.921	7.331	18.783	6.37
15	13.5525	7.244	7.588	18.561	6.283
16	14.549	7.622	8.016	18.751	6.322
17	15.5455	7.918	8.091	18.206	6.422
18	16.542	7.901	8.445	18.416	6.218
19	17.5385	8.086	8.778	18.644	6.361
20	18.535	8.347	9.036	18.893	6.272
21	19.5314	8.835	9.002	19.137	6.253
22	20.5279	8.749	9.292	18.289	6.417
23	21.5244	9.078	9.458	19.04	6.24
24	22.5209	9.031	9.856	18.664	6.219
25	23.5174	9.394	9.805	19.101	6.245
26	24.5298	9.629	10.46	19.288	6.31
27	25.5104	9.741	10.338	18.955	6.264
28	26.5227	9.397	10.823	18.845	6.059
29	27.5192	9.831	10.616	19.041	6.386
30	28.4998	9.64	10.773	19.079	6.348
31	29.5122	9.836	11.265	18.729	6.148
32	30.5087	10.092	11.22	18.673	6.467
33	31.5051	9.83	11.613	19.035	6.295
34	32.5016	10.435	11.591	19.005	6.191
35	33.4981	10.484	11.868	18.913	6.053
36	34.4946	10.756	11.979	18.656	6.255
37	35.4911	10.744	11.895	18.71	6.177
38	36.4876	10.387	12.17	18.897	6.262
39	37.4999	10.852	12.3	19.044	6.103
40	38.4964	10.575	12.609	19.096	6.215
41	39.4929	11.055	12.606	19.136	5.997
42	40.4894	11.076	12.452	18.635	6.045
43	41.47	10.725	12.662	18.801	6.1
44	42.4824	10.851	12.985	18.248	6.128
45	43.4788	10.865	13.106	18.992	6.13
46	44.4753	10.813	13.439	18.79	6.012
47	45.4718	11.456	13.522	18.682	6.11
48	46.4683	11.017	13.143	18.422	6.205
49	47.4648	11.64	13.536	18.896	6.089
50	48.4613	11.636	13.878	18.461	6.254
51	49.4577	11.677	13.736	18.135	6.109
52	50.4542	11.18	13.874	18.67	6.026
53	51.4666	11.021	14.109	18.404	6.102
54	52.4472	10.919	13.923	18.647	5.908
55	53.4437	11.427	13.986	17.688	6.057
56	54.4561	11.142	14.185	18.154	6.27
57	55.4366	11.415	14.045	18.443	5.793
58	56.449	11.33	14.753	18.135	5.993
59	57.4455	11.218	14.486	18.565	6.141
60	58.442	11.498	14.697	17.79	5.982
61	59.4385	11.075	14.772	17.972	5.87
62	60.435	11.416	14.964	18.256	6.052
63	61.4473	11.217	14.635	17.752	6.062
64	62.4279	10.664	15.176	17.697	5.832
65	63.4244	10.929	14.972	18.22	5.908
66	64.4209	10.973	15.125	17.807	6.013
67	65.4333	11.226	14.886	18.218	6.08
68	66.4139	10.888	14.726	18.739	5.866
69	67.4103	11.242	15.093	18.197	6.173
70	68.4227	10.954	15.62	18.704	5.885
71	69.4192	10.859	15.483	18.872	5.719
72	70.4157	10.868	15.403	18.297	5.88
73	71.4122	11.018	15.382	18.692	5.773
74	72.4087	10.829	15.496	18.457	5.88
75	73.4051	11.384	15.754	18.425	5.639
76	74.4016	10.806	15.743	18.429	6.074
77	75.3981	10.695	16.134	18.829	5.79
78	76.3946	11.032	16.223	18.226	6.007
79	77.407	11.127	15.727	18.653	6.04
80	78.3876	10.96	15.988	18.181	6.087
81	79.3999	11.148	15.518	18.055	5.985
82	80.3964	10.927	15.888	18.299	5.633
83	81.377	11.009	15.675	17.935	5.873
84	82.3894	10.987	15.998	17.624	5.808
85	83.3859	11.022	16.503	17.984	6.016
86	84.3824	10.975	16.408	17.479	5.976
87	85.3788	10.525	16.004	17.665	5.939
88	86.3753	10.896	15.87	16.773	6.072
89	87.3877	10.893	15.846	17.216	5.71
90	88.3683	11.127	15.528	16.987	5.825

## Sheet: Sheet6
Time	Time [s]	Intensity Region 1	Intensity Region 2	Intensity Region 3	Intensity Region 4
1	0	27.865	29.923	29.486	6.493
2	0.4559	27.533	30.163	29.914	6.906
3	1.452	27.332	29.254	29.965	6.573
4	2.4321	27.536	29.182	29.208	6.422
5	3.4441	27.225	29.063	28.559	6.929
6	5.4387	3.845	4.169	28.706	6.72
7	5.7199	4.244	4.507	28.56	6.772
8	6.7318	5.295	5.649	28.555	6.745
9	7.7279	6.029	6.295	28.168	7.082
10	8.724	6.44	7.068	28.269	6.878
11	9.72	7.211	7.434	27.766	6.584
12	10.7161	7.399	8.159	27.58	7.314
13	11.7122	7.923	8.36	27.68	7.007
14	12.7241	8.059	8.728	27.49	7.032
15	13.7043	8.481	8.948	27.689	7.077
16	14.7163	8.786	9.792	27.662	7.222
17	15.7123	8.889	10.019	27.467	7.023
18	16.7084	9.268	10.165	27.34	6.967
19	17.7044	9.286	10.909	27.97	7.309
20	18.7005	9.663	10.137	27.374	6.911
21	19.6966	10.041	11.156	27.953	7.318
22	20.6926	9.705	11.57	27.554	7.346
23	21.7046	10.191	11.65	27.692	7.393
24	22.6848	10.461	11.926	28.455	7.047
25	23.6967	10.491	12.43	27.502	7.213
26	24.6928	10.629	12.775	27.438	7.337
27	25.673	11.048	13.204	27.705	7.194
28	26.6849	11.383	13.143	27.02	7.462
29	27.681	10.976	13.613	27.881	7.538
30	28.6771	11.45	13.773	27.919	7.608
31	29.6731	11.431	14.307	27.471	7.784
32	30.6851	11.9	13.939	27.458	7.818
33	31.6653	12.133	14.185	26.547	7.69
34	32.6772	11.989	14.293	26.886	7.993
35	33.6733	12.482	14.714	26.939	7.555
36	34.6694	12.436	14.919	27.014	7.712
37	35.6654	12.628	14.903	26.965	7.981
38	36.6615	12.467	15.268	27.511	7.95
39	37.6575	13.147	15.1	26.801	8.315
40	38.6536	12.649	15.349	27.046	8.287
41	39.6497	13.133	15.043	27.239	8.34
42	40.6616	13.237	14.654	26.963	8.317
43	41.6418	12.835	15.199	26.976	8.29
44	42.6379	12.947	15.527	27.677	8.297
45	43.6498	13.195	15.709	27.73	8.05
46	44.6459	13.043	15.806	27.607	8.127
47	45.642	13.052	15.176	27.88	8.277
48	46.6539	13.371	15.68	27.808	8.135
49	47.6341	13.518	15.925	27.021	8.212
50	48.6302	13.707	15.954	27.597	7.878
51	49.6262	13.749	16.477	27.454	8.238
52	50.6223	14.108	16.429	28.016	8.036
53	51.6184	14.155	16.436	27.915	7.919
54	52.6144	14.092	16.632	27.534	8.096
55	53.6264	15.088	17.231	27.655	8.056
56	54.6066	14.253	17.173	27.708	7.851
57	55.6185	14.627	17.117	27.689	8.081
58	56.6146	14.945	17.122	27.226	7.665
59	57.6107	14.915	17.76	27.857	7.827
60	58.6067	14.794	17.939	27.215	7.842
61	59.6028	15.108	17.77	27.45	7.769
62	60.5988	14.925	17.633	27.141	7.983
63	61.5949	15.113	17.656	27.531	7.797
64	62.6069	15.332	18.242	27.36	7.894
65	63.6029	15.358	17.903	26.845	7.594
66	64.5831	15.464	18.184	27.329	7.675
67	65.5951	15.827	18.347	27.468	7.712
68	66.5911	15.813	18.51	28.176	7.487
69	67.5872	15.572	18.577	26.588	7.373
70	68.5833	15.829	18.658	27.075	7.606
71	69.5793	15.97	19.303	27.203	7.531
72	70.5754	15.837	18.959	27.427	7.361
73	71.5715	15.967	18.977	27.139	7.554
74	72.5834	16.364	19.184	27.053	7.563
75	73.5795	16.117	19.204	26.2	7.566
76	74.5756	16.172	19.113	26.717	7.684
77	75.5716	16.243	19.547	26.981	7.472
78	76.5677	16.828	19.547	27.013	7.22
79	77.5638	16.655	19.347	27.288	7.413
80	78.5598	16.433	19.217	27.059	7.502
81	79.5559	16.073	18.941	27.508	7.174
82	80.552	16.467	18.666	26.907	7.146
83	81.5639	16.968	19.667	27.199	7.113
84	82.56	16.713	19.801	27.442	7.092
85	83.556	16.69	19.4	27.3	7.204
86	84.5521	16.916	19.223	27.633	6.95
87	85.5482	17.362	18.962	27.559	6.903
88	86.5442	16.768	19.353	27.083	7.117
89	87.5403	16.869	18.924	26.613	7.061
90	88.5364	17.374	18.882	27.111	6.724

## Sheet: Sheet7
Time	Time [s]	Intensity Region 1	Intensity Region 2	Intensity Region 3	Intensity Region 4
1	0	23.706	24.897	28.361	15.178
2	0.3129	24.222	24.58	28.155	14.872
3	1.3089	24.242	25.15	28.954	15.446
4	2.305	23.797	24.998	28.303	14.65
5	3.301	23.809	24.679	28.917	14.045
6	5.443	3.934	3.809	29.366	13.986
7	5.7241	4.144	4.216	28.937	13.965
8	6.7361	5.361	5.154	28.294	13.907
9	7.7321	6.36	6.125	28.418	14.536
10	8.7282	6.971	6.655	28.849	14.426
11	9.7242	7.552	7.466	28.014	14.181
12	10.7203	8.075	7.33	28.136	14.13
13	11.7163	8.431	8.033	27.67	14.206
14	12.7123	8.713	7.902	27.976	14.16
15	13.7084	9.217	8.6	27.474	14.001
16	14.7044	9.81	8.932	27.344	14.636
17	15.7005	10.032	8.858	27.459	14.081
18	16.6965	10.371	9.217	27.512	14.351
19	17.7084	10.701	9.591	27.529	14.033
20	18.7045	10.7	9.882	27.686	13.793
21	19.7005	11.42	10.394	28.593	13.871
22	20.6966	11.383	10.351	27.709	13.562
23	21.6926	11.716	10.503	27.477	13.727
24	22.7046	12.27	10.971	27.904	13.954
25	23.6847	12.091	10.711	28.509	13.127
26	24.6966	12.394	11.176	28.448	13.529
27	25.6927	12.191	11.789	27.641	13.425
28	26.6887	12.108	11.626	28.126	13.252
29	27.6848	12.747	11.705	28.086	13.06
30	28.6808	12.418	12.001	27.857	13.429
31	29.6769	12.631	11.635	28.438	13.478
32	30.6729	12.519	11.832	28.289	13.52
33	31.6689	12.705	11.953	28.44	13.725
34	32.665	12.867	12.436	28.007	13.758
35	33.6769	13.096	12.278	28.275	13.92
36	34.673	12.877	12.21	28.732	13.401
37	35.669	13.095	12.249	28.703	13.989
38	36.6651	13.319	12.225	29.047	13.671
39	37.6611	13.535	12.804	28.523	13.802
40	38.6571	13.423	12.752	28.475	13.231
41	39.6532	13.499	13.686	28.291	13.445
42	40.6492	13.633	13.716	28.083	13.731
43	41.6612	14.196	13.538	28.049	13.741
44	42.6413	13.878	13.155	28.129	13.051
45	43.6532	14.035	14.005	27.908	13.118
46	44.6493	13.849	14.073	28.556	13.241
47	45.6453	14.305	14.128	28.628	13.604
48	46.6414	14.729	14.141	28.87	12.875
49	47.6374	14.568	14.005	28.238	13.009
50	48.6335	15.201	13.999	28.786	13.034
51	49.6295	14.959	14.329	28.446	13.076
52	50.6256	15.047	14.345	29.028	12.952
53	51.6216	15.259	14.447	29.322	13.076
54	52.6176	15.412	14.529	29.351	13.797
55	53.6296	14.695	14.212	28.755	12.932
56	54.6097	14.769	14.39	28.701	13.411
57	55.6217	14.581	14.408	28.654	13.399
58	56.6177	14.928	14.635	28.867	13.384
59	57.6137	15.057	14.553	28.077	13.494
60	58.6098	15.228	14.814	27.876	13.348
61	59.6058	15.519	14.881	27.668	13.372
62	60.6019	14.771	14.946	27.606	13.73
63	61.5979	14.966	15.108	27.977	13.475
64	62.6099	14.895	15.141	27.445	13.579
65	63.6059	15.365	15.118	27.591	13.4
66	64.5861	15.468	15.299	27.165	13.328
67	65.598	15.37	15.567	27.29	13.626
68	66.594	15.15	15.876	26.775	13.565
69	67.5901	14.881	15.634	27.48	13.335
70	68.5861	15.34	15.988	27.353	13.555
71	69.5822	15.225	15.997	26.843	13.672
72	70.5782	15.38	16.114	28.266	13.49
73	71.5742	15.464	16.062	27.584	13.435
74	72.5703	15.572	16.294	27.755	13.414
75	73.5822	15.426	16.902	27.589	13.739
76	74.5783	15.625	16.355	27.819	13.254
77	75.5743	15.855	16.816	27.866	13.476
78	76.5704	15.974	16.616	27.275	13.132
79	77.5664	15.654	16.821	27.423	13.623
80	78.5624	16.043	17.446	27.053	12.95
81	79.5585	16.125	17.641	27.544	13.581
82	80.5545	16.029	17.603	27.175	13.554
83	81.5665	16.394	17.375	27.342	13.41
84	82.5625	16.864	17.62	26.848	13.31
85	83.5427	16.698	17.444	26.671	12.995
86	84.5387	16.696	18.038	26.586	13.199
87	85.5506	16.95	17.791	26.38	13.536
88	86.5467	17.095	17.488	26.516	13.295
89	87.5427	17.288	17.894	26.651	13.235
90	88.5388	17.457	18.056	26.659	12.876

## Sheet: Sheet8
Time	Time [s]	Intensity Region 1	Intensity Region 2	Intensity Region 3	Intensity Region 4
1	0	40.574	34.875	33.114	11.252
2	0.3133	40.117	35.54	32.566	10.964
3	1.3099	40.293	34.724	32.941	10.913
4	2.3064	39.684	33.992	32.346	10.857
5	3.3029	39.492	35.402	31.317	10.931
6	5.2409	5.476	5.105	32.261	10.482
7	5.5224	6.168	5.871	32.295	10.228
8	6.519	7.992	7.851	31.86	10.202
9	7.5155	9.252	9.247	31.567	10.427
10	8.512	10.441	10.214	30.9	10.612
11	9.5085	11.411	10.927	30.547	9.956
12	10.505	12.484	11.823	31.073	10.201
13	11.5015	13.035	12.788	30.187	10.016
14	12.5139	13.541	12.777	30.314	10.436
15	13.4945	14.109	13.176	30.047	10.278
16	14.491	14.785	13.5	30.053	9.894
17	15.4875	15.033	14.632	29.803	10.176
18	16.4999	15.159	14.983	29.847	9.595
19	17.4805	15.666	15.046	29.944	10.006
20	18.4929	16.454	15.545	29.901	9.837
21	19.4894	16.681	16.297	29.365	9.897
22	20.4859	17.225	16.581	29.826	9.707
23	21.4824	17.115	17.103	29.879	9.851
24	22.4789	17.368	17.417	30.028	9.803
25	23.4754	17.475	18.055	29.521	9.654
26	24.4719	18.113	18.401	30.514	9.823
27	25.4684	18.275	18.636	29.97	9.563
28	26.465	18.602	18.694	29.063	9.657
29	27.4615	18.589	19.537	29.808	9.82
30	28.458	19.103	20.013	29.385	9.726
31	29.4704	19.311	19.593	28.969	9.676
32	30.4669	19.755	19.815	28.349	9.855
33	31.4475	19.32	20.124	29.014	10.012
34	32.4599	20.037	19.984	29.383	9.751
35	33.4405	20.084	20.753	29.034	9.872
36	34.4529	21.018	21.357	28.562	9.743
37	35.4494	20.725	21.502	28.423	9.923
38	36.4459	21.331	21.991	27.726	9.961
39	37.4424	21.214	21.893	27.971	10.292
40	38.4389	21.442	22.02	27.893	10.119
41	39.4354	21.391	22.743	27.921	10.32
42	40.4319	22.061	23.483	27.373	10.119
43	41.4443	22.271	23.791	28.261	10
44	42.4249	22.167	23.609	27.354	9.797
45	43.4214	22.261	23.755	27.022	9.87
46	44.4338	22.606	23.977	27.173	9.95
47	45.4303	22.451	24.005	27.046	10.092
48	46.4268	22.303	24.469	27.02	10.043
49	47.4233	21.931	24.858	27.25	10.243
50	48.4198	23.184	25.207	27.095	10.299
51	49.4164	22.769	25.485	26.597	10.393
52	50.4129	23.975	25.775	27.104	10.052
53	51.4094	23.264	26.534	25.645	9.921
54	52.4059	23.742	27.25	26.737	10.233
55	53.4183	23.373	26.789	26.836	9.963
56	54.4148	23.069	26.608	26.792	9.846
57	55.3954	24.306	26.788	26.219	9.943
58	56.4078	24.147	28.204	25.994	10.134
59	57.4043	23.646	27.887	25.65	10.503
60	58.4008	24.718	28.868	25.451	10.08
61	59.3973	24.351	28.05	26.208	10.077
62	60.3938	24.663	29.041	25.825	10.33
63	61.3903	25.572	28.462	25.809	9.937
64	62.3868	25.641	28.29	26.278	9.861
65	63.3833	25.396	28.997	26.232	10.055
66	64.3798	25.611	28.54	26.272	9.968
67	65.3763	25.722	28.353	26.326	10.25
68	66.3728	25.349	28.217	26.521	10.168
69	67.3852	25.863	28.704	25.641	10.41
70	68.3658	26.195	29.027	26.248	9.872
71	69.3782	27.203	28.657	26.088	10.205
72	70.3747	26.179	28.797	26.114	10.148
73	71.3554	26.883	28.97	26.687	9.86
74	72.3678	26.591	27.972	26.296	9.884
75	73.3484	26.699	28.06	26.395	10.005
76	74.3608	27.513	28.442	27.141	10.229
77	75.3573	26.896	28.166	27.099	10.268
78	76.3538	27.749	28.71	26.763	9.991
79	77.3503	27.732	28.335	27.504	9.818
80	78.3468	27.429	28.356	27.32	10.225
81	79.3433	27.986	28.615	27.212	9.997
82	80.3398	28.111	29.068	27.452	10.026
83	81.3522	27.427	27.589	27.137	9.728
84	82.3328	27.704	27.499	27.689	9.667
85	83.3293	27.176	27.509	27.697	9.912
86	84.3417	27.633	27.221	27.218	10.144
87	85.3223	27.391	27.298	28.876	10.142
88	86.3347	28.459	26.813	28.559	9.86
89	87.3312	27.658	26.914	27.716	9.528
90	88.3277	27.624	26.48	28.265	9.948

## Sheet: Sheet9
Time	Time [s]	Intensity Region 1	Intensity Region 2	Intensity Region 3	Intensity Region 4
1	0	23.464	28.362	24.864	10.394
2	0.2978	22.889	27.856	25.643	9.986
3	1.2946	23.28	28.265	25.027	10.185
4	2.2915	22.763	27.681	24.774	9.794
5	3.3042	22.636	28.294	24.877	10.015
6	5.2205	3.534	3.817	24.659	10.041
7	5.5024	4.098	4.289	24.67	10.047
8	6.4833	5.046	5.226	24.632	9.806
9	7.4802	5.668	5.962	24.392	10.226
10	8.4929	6.676	6.846	23.973	9.738
11	9.4897	6.942	7.342	23.859	9.803
12	10.4866	7.249	7.556	24.404	10.303
13	11.4834	7.689	8.038	24.214	10.14
14	12.4643	8.147	8.651	24.102	9.941
15	13.4612	8.71	8.997	24.682	9.967
16	14.4739	8.712	9.594	24.444	9.685
17	15.4707	8.799	9.555	24.433	9.559
18	16.4676	9.093	10.195	24.292	9.862
19	17.4644	9.488	10.506	24.231	9.689
20	18.4612	9.695	11.02	24.426	9.679
21	19.4581	10.238	11.268	24.187	10.073
22	20.4549	10.358	11.444	23.838	10.608
23	21.4517	10.377	11.852	24.454	9.771
24	22.4644	10.688	11.654	23.747	9.826
25	23.4454	10.708	12.566	23.608	10.281
26	24.4422	10.882	12.615	23.57	9.946
27	25.439	11.369	12.654	23.877	9.922
28	26.4359	11.81	12.804	23.725	9.783
29	27.4327	11.373	12.813	23.465	9.826
30	28.4295	11.982	12.862	23.093	9.761
31	29.4423	11.887	13.062	23.727	9.766
32	30.4391	12.066	12.863	23.2	9.576
33	31.4359	12.304	13.252	22.737	10.354
34	32.4328	12.685	13.341	22.924	9.808
35	33.4296	12.805	13.984	22.999	9.807
36	34.4264	12.566	13.928	23.68	10.057
37	35.4233	12.871	14.167	22.611	9.963
38	36.4201	13.108	14.947	23.468	10.364
39	37.4169	13.079	14.706	22.916	9.97
40	38.4138	13.293	14.841	23.233	10.144
41	39.4106	13.299	14.716	22.654	10.042
42	40.4074	13.69	15.256	23.002	9.936
43	41.4043	13.447	14.917	22.085	9.928
44	42.417	14.155	15.063	22.776	10.229
45	43.3979	13.751	16.046	22.648	10.091
46	44.3947	14.354	15.484	23.349	9.969
47	45.4075	14.518	15.694	22.674	10.167
48	46.3884	14.435	15.648	22.295	9.917
49	47.3852	14.498	15.989	22.89	9.747
50	48.3821	14.625	15.903	22.714	9.619
51	49.3948	14.929	16.52	22.332	9.729
52	50.3916	15.023	16.251	22.369	9.562
53	51.3885	14.85	16.529	22.797	9.884
54	52.3853	15.154	16.752	22.239	9.773
55	53.3821	14.904	16.788	22.4	9.835
56	54.379	15.05	16.799	22.124	9.729
57	55.3758	15.225	17.192	22.31	9.962
58	56.3726	15.263	17.211	22.254	10.255
59	57.3695	15.679	17.536	22.203	10.152
60	58.3663	16.324	17.239	22.093	10.131
61	59.3631	16.118	18.071	22.104	9.599
62	60.36	16.425	17.802	22.473	9.751
63	61.3568	16.339	17.89	22.171	9.962
64	62.3536	16.991	18.113	21.505	9.773
65	63.3505	16.378	17.508	21.63	9.915
66	64.3473	17.113	18.128	21.767	9.907
67	65.3441	16.794	17.714	21.858	9.906
68	66.3409	16.994	18.124	21.793	9.872
69	67.3378	16.957	17.807	22.008	9.931
70	68.3346	17.273	18.671	21.555	9.756
71	69.3473	16.749	18.433	21.592	10.115
72	70.3442	17.486	18.581	21.075	10.312
73	71.341	18.102	18.617	21.352	9.938
74	72.3378	17.851	18.689	22.263	9.942
75	73.3347	17.635	18.602	20.807	10.02
76	74.3315	17.953	18.762	20.52	9.835
77	75.3283	18.042	18.859	20.723	10.036
78	76.3252	17.991	19.657	21.394	9.856
79	77.322	18.096	19.202	20.891	9.903
80	78.3188	18.023	19.017	21.018	10.13
81	79.3157	17.94	19.066	22.178	10.313
82	80.3125	17.896	19.036	22.17	10.591
83	81.3252	18.166	19.472	22.38	10.281
84	82.3062	18.254	19.559	21.885	10.506
85	83.303	18.412	19.959	22.146	10.033
86	84.2998	18.446	20.006	21.909	10.222
87	85.2966	18.928	19.569	21.802	10.211
88	86.3094	18.528	19.503	22.408	10.402
89	87.3062	19.04	19.246	22.997	10.186
90	88.303	19.003	20.017	22.205	10.591

[truncated: 1 more sheets: Sheet10]
