# Supplementary material for: Plakoglobin transmits tension across VE-cadherin for vascular leak formation and leukocyte diapedesis
Source: EMBO J. 2026 Mar 11;45(7):2210–38. doi: 10.1038/s44318-026-00732-0 (PMC13043941; doi:10.1038/s44318-026-00732-0)
Supplement: Supplementary file 7 — Source data Fig. 6 [file 44318_2026_732_MOESM7_ESM.zip › Figure 6/6B/Mobile fraction.xlsx]

## Sheet: Sheet1
si-β-catenin	si-plakoglobin
71.48	34.32
42.11	49.29			The mobile fraction values were obtained from monoexponential fits performed within ZEN 2( Black edition) FRAP plugin
49.65	45.96
56.98	33.48
69.51	32.44
50.78	80.34
63.18	69.38
95.9	56.6
44.78	74.46
35.05	79.99
60.03	67.05
64.11	46.57
63.36	56.62
75.6	49.17
29.52	48.69
27.54	59.59
62.65	42.34
40.01	34.77
25.72	41.53
45.31	68.74
46.44	42.59
48.27	52.14
27.17	44.4
43.06	59.62
37.31	52.21
34.26	37.48
47.67	60.75
42.31	48.81
60.46	43.94
73.65	55.61
78.45	81.47
69.83	87.62
69.09	57.54
45.18	70.58
54.62	61.13
65.11	41.29
80.3	50.51
66.58	82.87
58.85	61.51
56.56	61.86
63.63	75.99
66.53	93.71
61.34	88.14
61.38	70.98
50.27	59.49
64.93	58.91
71.54	61.79
81.42	88.02
58.96	82.1
54.7	50.04
47.91	77.59
35.98	68.65
51.44	52.79
90.24	60.47
63.84	98.33
94.48	96.66
67.98
46.83
61.22
68.23
59.45
52.76
