# Supplementary material for: Plakoglobin transmits tension across VE-cadherin for vascular leak formation and leukocyte diapedesis
Source: EMBO J. 2026 Mar 11;45(7):2210–38. doi: 10.1038/s44318-026-00732-0 (PMC13043941; doi:10.1038/s44318-026-00732-0)
Supplement: Supplementary file 7 — Source data Fig. 6 [file 44318_2026_732_MOESM7_ESM.zip › Figure 6/6C/Half time recovery.xlsx]

## Sheet: Sheet1
si-β-catenin	si-plakoglobin
21.6325	7.8372
16.989	22.2391
25.0059	13.7212			Half time recovery values were obtained from monoexponential fits performed within ZEN 2( Black edition) FRAP plugin
24.3705	12.9072
23.6495	8.8297
21.7777	19.3203
19.4999	21.5454
31.7884	21.6849
19.4742	21.3072
15.7422	16.2756
17.626	14.1347
20.5814	15.4145
12.4109	16.1374
16.0207	12.9976
13.5269	12.5363
25.7915	24.8499
27.7735	27.043
12.6322	34.6004
23.8155	17.3532
25.7753	25.0449
21.4778	24.3486
28.5564	24.9972
11.8621	16.7736
20.1854	16.2821
16.4849	14.9866
19.3851	22.2645
18.7589	15.8603
20.6096	13.7984
33.3123	21.6303
20.1087	31.3444
20.842	32.3861
21.4914	27.5406
21.3357	8.7316
27.7287	26.019
25.7626	16.7038
20.2611	14.5606
22.1583	11.3415
18.6056	21.5737
18.2473	31.2984
21.8945	19.5444
20.5795	17.0228
17.3523	12.6111
14.604	24.2398
19.2268	19.3976
19.7895	17.9005
18.5829	17.4067
18.3408	27.053
21.9569	22.9709
23.9849	25.7423
20.1259	20.9336
20.1152	27.1024
14.7038	18.7334
15.2918	18.9729
26.3332	27.459
20.7269	24.1057
27.1406	19.4538
19.3731
17.8426
25.7222
24.5788
24.0768
18.0359
