# Supplementary material for: Plakoglobin transmits tension across VE-cadherin for vascular leak formation and leukocyte diapedesis
Source: EMBO J. 2026 Mar 11;45(7):2210–38. doi: 10.1038/s44318-026-00732-0 (PMC13043941; doi:10.1038/s44318-026-00732-0)
Supplement: Supplementary file 8 — Source data Fig. 7 [file 44318_2026_732_MOESM8_ESM.zip]

Archive with 25 entries (18 files):
- Figure 7/7B/
- Figure 7/7B/Numerical data 7B.xlsx
- Figure 7/7C/
- Figure 7/7C/Numerical data 7C.xlsx
- Figure 7/7D/
- Figure 7/7D/FLIM/
- Figure 7/7D/FLIM/si-beta-catenin.bmp
- Figure 7/7D/FLIM/si-Control.bmp
- Figure 7/7D/FLIM/si-Plakoglobin.bmp
- Figure 7/7D/Fluorescence/
- Figure 7/7D/Fluorescence/Marked where cropped/
- Figure 7/7D/Fluorescence/Marked where cropped/si-beta-catenin_PMN.tif
- Figure 7/7D/Fluorescence/Marked where cropped/si-beta-catenin_VEC-TS.tif
- Figure 7/7D/Fluorescence/Marked where cropped/si-control_PMN.tif
- Figure 7/7D/Fluorescence/Marked where cropped/si-control_VEC-TS.tif
- Figure 7/7D/Fluorescence/Marked where cropped/si-Plakoglobin_PMN.tif
- Figure 7/7D/Fluorescence/Marked where cropped/si-Plakoglobin_VEC-TS.tif
- Figure 7/7D/Fluorescence/si-beta-catenin_PMN.tif
- Figure 7/7D/Fluorescence/si-beta-catenin_VEC-TS.tif
- Figure 7/7D/Fluorescence/si-control_PMN.tif
- Figure 7/7D/Fluorescence/si-control_VEC-TS.tif
- Figure 7/7D/Fluorescence/si-Plakoglobin_PMN.tif
- Figure 7/7D/Fluorescence/si-Plakoglobin_VEC-TS.tif
- Figure 7/7E/
- Figure 7/7E/Figure 7E Blots.pdf
