# Supplementary material for: Plakoglobin transmits tension across VE-cadherin for vascular leak formation and leukocyte diapedesis
Source: EMBO J. 2026 Mar 11;45(7):2210–38. doi: 10.1038/s44318-026-00732-0 (PMC13043941; doi:10.1038/s44318-026-00732-0)
Supplement: Supplementary file 8 — Source data Fig. 7 [file 44318_2026_732_MOESM8_ESM.zip › Figure 7/7B/Numerical data 7B.xlsx]

## Sheet: Expt 1
Experiment 1
YPet Fluorescence lifetime (ns) values and FRET efficiency (%) calculation in junctions of HUVEC expressing VEC-TS or VEC-TS-NF
	Fluorescence Lifetime (ns)					FRET efficiency (%)
AdV	VEC-TS		VEC-TS-NF		AdV	VEC-TS		VEC-TS-NF
siRNA	Control	Plakoglobin	Control		siRNA	Control	Plakoglobin	Control
Flow	2.27	2.34	2.3		Flow	26.5372	24.2718	25.5663
	2.28	2.3	2.42			26.2136	25.5663	21.6828
	2.31	2.31	2.37			25.2427	25.2427	23.301
	2.3	2.35	2.46			25.5663	23.9482	20.3883
	2.3	2.31	2.4			25.5663	25.2427	22.3301
	2.32	2.25	2.44			24.9191	27.1845	21.0356
	2.22	2.34	2.42			28.1553	24.2718	21.6828
	2.29	2.4	2.35			25.89	22.3301	23.9482
	2.28	2.37	2.41			26.2136	23.301	22.0065
	2.35	2.37	2.4			23.9482	23.301	22.3301
	2.21	2.35	2.39			28.479	23.9482	22.6537
	2.22	2.31	2.25			28.1553	25.2427	27.1845
		2.37					23.301
		2.4					22.3301
		2.36					23.6246
		2.37					23.301
PMNs	2.38	2.25	2.36		PMNs	22.9773	27.1845	23.6246
	2.34	2.35	2.46			24.2718	23.9482	20.3883
	2.3	2.37	2.32			25.5663	23.301	24.9191
	2.36	2.29	2.32			23.6246	25.89	24.9191
	2.31	2.38	2.31			25.2427	22.9773	25.2427
	2.33	2.32	2.32			24.5955	24.9191	24.9191
	2.34	2.29	2.39			24.2718	25.89	22.6537
	2.35	2.29	2.31			23.9482	25.89	25.2427
	2.34	2.33	2.42			24.2718	24.5955	21.6828
	2.42	2.29	2.29			21.6828	25.89	25.89
	2.47	2.31	2.32			20.0647	25.2427	24.9191
	2.45	2.24	2.36			20.712	27.5081	23.6246
		2.37					23.301
		2.3					25.5663
		2.23					27.8317
		2.33					24.5955
Mean fluorescence lifetime of VEC-TS-Ypet for this experiment was 3.09 ns, which was used in calculation of FRET efficiency.

## Sheet: Expt 2
Experiment 2
YPet Fluorescence lifetime (ns) values and FRET efficiency (%) calculation in junctions of HUVEC expressing VEC-TS or VEC-TS-NF
	Fluorescence Lifetime (ns)					FRET efficiency (%)
AdV	VEC-TS		VEC-TS-NF		AdV	VEC-TS		VEC-TS-NF
siRNA	Control	Plakoglobin	Control		siRNA	Control	Plakoglobin	Control
Flow	2.22	2.32	2.45		Flow	28.6174	25.4019	21.2219
	2.19	2.35	2.36			29.582	24.4373	24.1158
	2.35	2.36	2.44			24.4373	24.1158	21.5434
	2.35	2.25	2.35			24.4373	27.6527	24.4373
	2.28	2.35	2.4			26.6881	24.4373	22.8296
	2.31	2.34	2.37			25.7235	24.7588	23.7942
	2.35	2.39	2.37			24.4373	23.1511	23.7942
	2.33	2.31	2.37			25.0804	25.7235	23.7942
	2.3	2.35	2.38			26.045	24.4373	23.4727
	2.36	2.32				24.1158	25.4019
	2.33	2.35				25.0804	24.4373
	2.4	2.36				22.8296	24.1158
PMNs	2.42	2.3	2.45		PMNs	22.1865	26.045	21.2219
	2.42	2.3	2.5			22.1865	26.045	19.6141
	2.39	2.33	2.51			23.1511	25.0804	19.2926
	2.46	2.27	2.42			20.9003	27.0096	22.1865
	2.33	2.26	2.44			25.0804	27.3312	21.5434
	2.27	2.34	2.42			27.0096	24.7588	22.1865
	2.28	2.18	2.4			26.6881	29.9035	22.8296
	2.4	2.35	2.48			22.8296	24.4373	20.2572
	2.4	2.33	2.45			22.8296	25.0804	21.2219
	2.43	2.32				21.865	25.4019
	2.42	2.35				22.1865	24.4373
	2.4	2.39				22.8296	23.1511
Mean fluorescence lifetime of VEC-TS-Ypet for this experiment was 3.11 ns, which was used in calculation of FRET efficiency.

## Sheet: Expt 3
Experiment 3
YPet Fluorescence lifetime (ns) values and FRET efficiency (%) calculation in junctions of HUVEC expressing VEC-TS or VEC-TS-NF
	Fluorescence Lifetime (ns)					FRET efficiency (%)
AdV	VEC-TS		VEC-TS-NF		AdV	VEC-TS		VEC-TS-NF
siRNA	Control	Plakoglobin	Control		siRNA	Control	Plakoglobin	Control
Flow	2.34	2.34	2.45		Flow	25.4777	25.4777	21.9745
	2.4	2.45	2.42			23.5669	21.9745	22.9299
	2.39	2.42	2.48			23.8854	22.9299	21.0191
	2.34	2.41	2.54			25.4777	23.2484	19.1083
	2.32	2.4	2.45			26.1146	23.5669	21.9745
	2.37	2.47	2.54			24.5223	21.3376	19.1083
	2.29	2.41	2.51			27.0701	23.2484	20.0637
	2.32	2.41	2.46			26.1146	23.2484	21.6561
	2.34					25.4777
PMNs	2.39	2.46	2.39		PMNs	23.8854	21.6561	23.8854
	2.39	2.42	2.5			23.8854	22.9299	20.3822
	2.41	2.46	2.45			23.2484	21.6561	21.9745
	2.36	2.38	2.47			24.8408	24.2038	21.3376
	2.47	2.43	2.47			21.3376	22.6115	21.3376
	2.42	2.5	2.43			22.9299	20.3822	22.6115
	2.41	2.48	2.39			23.2484	21.0191	23.8854
	2.42	2.3	2.43			22.9299	26.7516	22.6115
	2.55					18.7898
Mean fluorescence lifetime of VEC-TS-Ypet for this experiment was 3.14 ns, which was used in calculation of FRET efficiency.

## Sheet: pooled data
FRET efficiency (%) in junctions of HUVEC expressing VEC-TS or VEC-TS-NF
(pooled from 3 independent experiments)
AdV	siRNA	Flow																																				PMNs
VEC-TS	Control	26.5372	26.2136	25.2427	25.5663	25.5663	24.9191	28.1553	25.89	26.2136	23.9482	28.479	28.1553	28.6174	29.582	24.4373	24.4373	26.6881	25.7235	24.4373	25.0804	26.045	24.1158	25.0804	22.8296	25.4777	23.5669	23.8854	25.4777	26.1146	24.5223	27.0701	26.1146	25.4777				22.9774	24.2718	25.5663	23.6246	25.2427	24.5955	24.2718	23.9482	24.2718	21.6828	20.0647	20.712
	Plakoglobin	24.2718	25.5663	25.2427	23.9482	25.2427	27.1845	24.2718	22.3301	23.301	23.301	23.9482	25.2427	23.301	22.3301	23.6246	23.301	25.4019	24.4373	24.1158	27.6527	24.4373	24.7588	23.1511	25.7235	24.4373	25.4019	24.4373	24.1158	25.4777	21.9745	22.9299	23.2484	23.5669	21.3376	23.2484	23.2484	27.1845	23.9482	23.301	25.89	22.9774	24.9191	25.89	25.89	24.5955	25.89	25.2427	27.5081
VEC-TS-NF	Control	25.5663	21.6828	23.301	20.3883	22.3301	21.0356	21.6828	23.9482	22.0065	22.3301	22.6537	27.1845	21.2219	24.1158	21.5434	24.4373	22.8296	23.7942	23.7942	23.7942	23.4727	21.9745	22.9299	21.0191	19.1083	21.9745	19.1083	20.0637	21.6561								23.6246	20.3883	24.9191	24.9191	25.2427	24.9191	22.6537	25.2427	21.6828	25.89	24.9191	23.6246
[truncated: 24 more columns]
