# Supplementary material for: Plakoglobin transmits tension across VE-cadherin for vascular leak formation and leukocyte diapedesis
Source: EMBO J. 2026 Mar 11;45(7):2210–38. doi: 10.1038/s44318-026-00732-0 (PMC13043941; doi:10.1038/s44318-026-00732-0)
Supplement: Supplementary file 8 — Source data Fig. 7 [file 44318_2026_732_MOESM8_ESM.zip › Figure 7/7C/Numerical data 7C.xlsx]

## Sheet: Expt 1
Experiment 1
YPet Fluorescence lifetime (ns) values and FRET efficiency (%) calculation in junctions of HUVEC expressing VEC-TS or VEC-TS-NF
	Fluorescence Lifetime (ns)					FRET efficiency (%)
AdV	VEC-TS		VEC-TS-NF		AdV	VEC-TS		VEC-TS-NF
siRNA	Control	β-catenin	Control		siRNA	Control	β-catenin	Control
Flow	2.4	2.42	2.43		Flow	22.5806	21.9355	21.6129
	2.23	2.31	2.44			28.0645	25.4839	21.2903
	2.26	2.34	2.3			27.0968	24.5161	25.8065
	2.32	2.3	2.34			25.1613	25.8065	24.5161
	2.26	2.3	2.49			27.0968	25.8065	19.6774
	2.32	2.38	2.44			25.1613	23.2258	21.2903
	2.29	2.32	2.48			26.129	25.1613	20
	2.3	2.3	2.48			25.8065	25.8065	20
	2.36	2.31	2.3			23.871	25.4839	25.8065
	2.26	2.35	2.52			27.0968	24.1935	18.7097
	2.45	2.4	2.45			20.9677	22.5806	20.9677
	2.3	2.33	2.47			25.8065	24.8387	20.3226
		2.35					24.1935
		2.38					23.2258
		2.41					22.2581
		2.31					25.4839
PMNs	2.3	2.47	2.46		PMNs	25.8065	20.3226	20.6452
	2.39	2.3	2.39			22.9032	25.8065	22.9032
	2.33	2.32	2.26			24.8387	25.1613	27.0968
	2.3	2.32	2.33			25.8065	25.1613	24.8387
	2.4	2.25	2.37			22.5806	27.4194	23.5484
	2.3	2.49	2.4			25.8065	19.6774	22.5806
	2.33	2.4	2.36			24.8387	22.5806	23.871
	2.37	2.41	2.35			23.5484	22.2581	24.1935
	2.42	2.35	2.41			21.9355	24.1935	22.2581
	2.41	2.47	2.39			22.2581	20.3226	22.9032
	2.4	2.38	2.48			22.5806	23.2258	20
	2.5	2.3	2.36			19.3548	25.8065	23.871
		2.47					20.3226
		2.52					18.7097
		2.51					19.0323
		2.54					18.0645
Mean fluorescence lifetime of VEC-TS-Ypet for this experiment was 3.1 ns, which was used in calculation of FRET efficiency.

## Sheet: Expt 2
Experiment 2
YPet Fluorescence lifetime (ns) values and FRET efficiency (%) calculation in junctions of HUVEC expressing VEC-TS or VEC-TS-NF
	Fluorescence Lifetime (ns)					FRET efficiency (%)
AdV	VEC-TS		VEC-TS-NF		AdV	VEC-TS		VEC-TS-NF
siRNA	Control	β-catenin	Control		siRNA	Control	β-catenin	Control
Flow	2.31	2.35	2.35		Flow	25.4839	24.1935	24.1935
	2.35	2.36	2.42			24.1935	23.871	21.9355
	2.31	2.32	2.41			25.4839	25.1613	22.2581
	2.5	2.33	2.36			19.3548	24.8387	23.871
	2.25	2.34	2.33			27.4194	24.5161	24.8387
	2.37	2.33	2.43			23.5484	24.8387	21.6129
	2.29	2.4	2.41			26.129	22.5806	22.2581
	2.31	2.4				25.4839	22.5806
	2.29	2.33				26.129	24.8387
	2.38	2.38				23.2258	23.2258
	2.4	2.39				22.5806	22.9032
	2.39	2.35				22.9032	24.1935
PMNs	2.46	2.32	2.45		PMNs	20.6452	25.1613	20.9677
	2.38	2.4	2.42			23.2258	22.5806	21.9355
	2.45	2.39	2.34			20.9677	22.9032	24.5161
	2.35	2.47	2.4			24.1935	20.3226	22.5806
	2.44	2.33	2.22			21.2903	24.8387	28.3871
	2.39	2.42	2.48			22.9032	21.9355	20
	2.52	2.51	2.41			18.7097	19.0323	22.2581
	2.5	2.42				19.3548	21.9355
	2.34	2.42				24.5161	21.9355
	2.45	2.44				20.9677	21.2903
	2.51	2.54				19.0323	18.0645
	2.46	2.54				20.6452	18.0645

## Sheet: Expt 3
Experiment 3
YPet Fluorescence lifetime (ns) values and FRET efficiency (%) calculation in junctions of HUVEC expressing VEC-TS or VEC-TS-NF
	Fluorescence Lifetime (ns)					FRET efficiency (%)
AdV	VEC-TS		VEC-TS-NF		AdV	VEC-TS		VEC-TS-NF
siRNA	Control	β-catenin	Control		siRNA	Control	β-catenin	Control
Flow	2.34	2.38	2.45		Flow	25.4777	24.2038	21.9745
	2.4	2.34	2.42			23.5669	25.4777	22.9299
	2.39	2.29	2.48			23.8854	27.0701	21.0191
	2.34	2.41	2.54			25.4777	23.2484	19.1083
	2.32	2.28	2.45			26.1146	27.3885	21.9745
	2.37	2.34	2.54			24.5223	25.4777	19.1083
	2.29	2.36	2.51			27.0701	24.8408	20.0637
	2.32	2.36	2.46			26.1146	24.8408	21.6561
	2.34					25.4777
PMNs	2.39	2.41	2.39		PMNs	23.8854	23.2484	23.8854
	2.39	2.39	2.5			23.8854	23.8854	20.3822
	2.41	2.44	2.45			23.2484	22.293	21.9745
	2.36	2.31	2.47			24.8408	26.4331	21.3376
	2.47	2.42	2.47			21.3376	22.9299	21.3376
	2.42	2.4	2.43			22.9299	23.5669	22.6115
	2.41	2.38	2.39			23.2484	24.2038	23.8854
	2.42	2.36	2.43			22.9299	24.8408	22.6115
	2.55					18.7898
Mean fluorescence lifetime of VEC-TS-Ypet for this experiment was 3.14 ns, which was used in calculation of FRET efficiency.

## Sheet: pooled data
FRET efficiency (%) in junctions of HUVEC expressing VEC-TS or VEC-TS-NF
(pooled from 3 independent experiments)
AdV	siRNA	Flow																																				PMNs
VEC-TS	Control	22.5806	28.0645	27.0968	25.1613	27.0968	25.1613	26.129	25.8065	23.871	27.0968	20.9677	25.8065	25.4839	24.1935	25.4839	19.3548	27.4194	23.5484	26.129	25.4839	26.129	23.2258	22.5806	22.9032	25.4777	23.5669	23.8854	25.4777	26.1146	24.5223	27.0701	26.1146	25.4777				25.8065	22.9032	24.8387	25.8065	22.5806	25.8065	24.8387	23.5484	21.9355	22.2581	22.5806	19.3548
	β-catenin	21.9355	25.4839	24.5161	25.8065	25.8065	23.2258	25.1613	25.8065	25.4839	24.1935	22.5806	24.8387	24.1935	23.2258	22.2581	25.4839	24.1935	23.871	25.1613	24.8387	24.5161	24.8387	22.5806	22.5806	24.8387	23.2258	22.9032	24.1935	24.2038	25.4777	27.0701	23.2484	27.3885	25.4777	24.8408	24.8408	20.3226	25.8065	25.1613	25.1613	27.4194	19.6774	22.5806	22.2581	24.1935	20.3226	23.2258	25.8065
VEC-TS-NF	Control	21.6129	21.2903	25.8065	24.5161	19.6774	21.2903	20	20	25.8065	18.7097	20.9677	20.3226	24.1935	21.9355	22.2581	23.871	24.8387	21.6129	22.2581	21.9745	22.9299	21.0191	19.1083	21.9745	19.1083	20.0637	21.6561										20.6452	22.9032	27.0968	24.8387	23.5484	22.5806	23.871	24.1935	22.2581	22.9032	20	23.871
[truncated: 24 more columns]
