# Supplementary material for: Plakoglobin transmits tension across VE-cadherin for vascular leak formation and leukocyte diapedesis
Source: EMBO J. 2026 Mar 11;45(7):2210–38. doi: 10.1038/s44318-026-00732-0 (PMC13043941; doi:10.1038/s44318-026-00732-0)
Supplement: Supplementary file 9 — Source data Fig. 8 [file 44318_2026_732_MOESM9_ESM.zip]

Archive with 11 entries (8 files):
- Figure 8/8A/
- Figure 8/8A/Numerical data 8A.xlsx
- Figure 8/8B/
- Figure 8/8B/Numerical data 8B.xlsx
- Figure 8/8C/
- Figure 8/8C/si-beta-catenin_histamine.bmp
- Figure 8/8C/si-beta-catenin_untreated.bmp
- Figure 8/8C/si-control_histamine.bmp
- Figure 8/8C/si-control_untreated.bmp
- Figure 8/8C/si-plakoglobin_histamine.bmp
- Figure 8/8C/si-plakoglobin_untreated.bmp
