# Supplementary material for: Plakoglobin transmits tension across VE-cadherin for vascular leak formation and leukocyte diapedesis
Source: EMBO J. 2026 Mar 11;45(7):2210–38. doi: 10.1038/s44318-026-00732-0 (PMC13043941; doi:10.1038/s44318-026-00732-0)
Supplement: Supplementary file 9 — Source data Fig. 8 [file 44318_2026_732_MOESM9_ESM.zip › Figure 8/8A/Numerical data 8A.xlsx]

## Sheet: Expt 1
Experiment 1
YPet Fluorescence lifetime (ns) values and FRET efficiency (%) calculation in junctions of HUVEC expressing VEC-TS or VEC-TS-NF
	Fluorescence Lifetime (ns)						FRET efficiency (%)
AdV	VEC-TS			VEC-TS-NF		AdV	VEC-TS			VEC-TS-NF
siRNA	Control	Plakoglobin	β-catenin	Control		siRNA	Control	Plakoglobin	β-catenin	Control
Untreated	2.1	2.1	2.11	2.1		Untreated	32.2581	32.2581	31.9355	32.2581
	2.1	2.21	2.09	2			32.2581	28.7097	32.5806	35.4839
	2.12	2.18	2.25	2.26			31.6129	29.6774	27.4194	27.0968
	2.15	2.09	2.12	2.21			30.6452	32.5806	31.6129	28.7097
	2.11	2.16	2.32	2.16			31.9355	30.3226	25.1613	30.3226
	2.15	2.05	2.16	2.18			30.6452	33.871	30.3226	29.6774
	2.26	2.15	2.18	2.3			27.0968	30.6452	29.6774	25.8065
	2.14	2.16	2.1	2.17			30.9677	30.3226	32.2581	30
Histamine	2.27	2.04	2.27	2.23		Histamine	26.7742	34.1935	26.7742	28.0645
	2.27	2.12	2.4	2.23			26.7742	31.6129	22.5806	28.0645
	2.43	2.08	2.3	2.2			21.6129	32.9032	25.8065	29.0323
	2.32	2.15	2.33	2.15			25.1613	30.6452	24.8387	30.6452
	2.22	2.25	2.23	2.27			28.3871	27.4194	28.0645	26.7742
	2.11	2.12	2.17	2.26			31.9355	31.6129	30	27.0968
	2.36	2.05	2.29	2.21			23.871	33.871	26.129	28.7097
	2.21	2.11	2.18	2.22			28.7097	31.9355	29.6774	28.3871

## Sheet: Expt 2
Experiment 2
YPet Fluorescence lifetime (ns) values and FRET efficiency (%) calculation in junctions of HUVEC expressing VEC-TS or VEC-TS-NF
	Fluorescence Lifetime (ns)						FRET efficiency (%)
AdV	VEC-TS			VEC-TS-NF		AdV	VEC-TS			VEC-TS-NF
siRNA	Control	Plakoglobin	β-catenin	Control		siRNA	Control	Plakoglobin	β-catenin	Control
Untreated	2.11	2.09	2.03	2.21		Untreated	31.9355	32.5806	34.5161	28.7097
	2.13	2	2.12	2.19			31.2903	35.4839	31.6129	29.3548
	2.16	2.16	2.17	2.17			30.3226	30.3226	30	30
	2.22	2.16	2.18	2.1			28.3871	30.3226	29.6774	32.2581
	2.21	2.13	2.25	2.24			28.7097	31.2903	27.4194	27.7419
	2.14	2.03	2.21	2.25			30.9677	34.5161	28.7097	27.4194
	2.24	2.08	2.16	2.24			27.7419	32.9032	30.3226	27.7419
	2.19	2.08	2.14	2.1			29.3548	32.9032	30.9677	32.2581
Histamine	2.27	2.05	2.21	2.23		Histamine	26.7742	33.871	28.7097	28.0645
	2.3	2	2.16	2.23			25.8065	35.4839	30.3226	28.0645
	2.28	2	2.3	2.27			26.4516	35.4839	25.8065	26.7742
	2.14	2.19	2.17	2.31			30.9677	29.3548	30	25.4839
	2.31	2.16	2.28	2.22			25.4839	30.3226	26.4516	28.3871
	2.4	2.19	2.3	2.17			22.5806	29.3548	25.8065	30
	2.25	2.1	2.22	2.32			27.4194	32.2581	28.3871	25.1613
	2.25	2.11	2.15	2.29			27.4194	31.9355	30.6452	26.129

## Sheet: Expt 3
Experiment 3
YPet Fluorescence lifetime (ns) values and FRET efficiency (%) calculation in junctions of HUVEC expressing VEC-TS or VEC-TS-NF
	Fluorescence Lifetime (ns)						FRET efficiency (%)
AdV	VEC-TS			VEC-TS-NF		AdV	VEC-TS			VEC-TS-NF
siRNA	Control	Plakoglobin	β-catenin	Control		siRNA	Control	Plakoglobin	β-catenin	Control
Untreated	2.16	2.07	2.19	2.17		Untreated	30.3226	33.2258	29.3548	30
	2.12	1.99	2.14	2.17			31.6129	35.8065	30.9677	30
	2.22	2.21	2.19	2.28			28.3871	28.7097	29.3548	26.4516
	2.09	2.17	2.18	2.3			32.5806	30	29.6774	25.8065
	2.16	2.14	2.09	2.2			30.3226	30.9677	32.5806	29.0323
	2.12	2.24	2.16	2.19			31.6129	27.7419	30.3226	29.3548
	2.2	2.19	2.27	2.22			29.0323	29.3548	26.7742	28.3871
	2.18	2.1	2.21	2.28			29.6774	32.2581	28.7097	26.4516
Histamine	2.21	2.11	2.36	2.13		Histamine	28.7097	31.9355	23.871	31.2903
	2.31	1.97	2.18	2.23			25.4839	36.4516	29.6774	28.0645
	2.13	2.11	2.22	2.23			31.2903	31.9355	28.3871	28.0645
	2.31	2.16	2.31	2.23			25.4839	30.3226	25.4839	28.0645
	2.2	2	2.36	2.2			29.0323	35.4839	23.871	29.0323
	2.22	2.08	2.21	2.2			28.3871	32.9032	28.7097	29.0323
	2.28	2.21	2.24	2.16			26.4516	28.7097	27.7419	30.3226
	2.3	2.22	2.35	2.14			25.8065	28.3871	24.1935	30.9677

## Sheet: pooled data
FRET efficiency (%) in junctions of HUVEC expressing VEC-TS or VEC-TS-NF (histamine stimulation)
(pooled from 3 independent experiments)
AdV	siRNA	Untreated																								Histamine
VEC-TS	Control	32.2581	32.2581	31.6129	30.6452	31.9355	30.6452	27.0968	30.9677	31.9355	31.2903	30.3226	28.3871	28.7097	30.9677	27.7419	29.3548	30.3226	31.6129	28.3871	32.5806	30.3226	31.6129	29.0323	29.6774	26.7742	26.7742	21.6129	25.1613	28.3871	31.9355	23.871	28.7097	26.7742	25.8065	26.4516	30.9677	25.4839	22.5806	27.4194	27.4194	28.7097	25.4839	31.2903	25.4839	29.0323	28.3871	26.4516	25.8065
	Plakoglobin	32.2581	28.7097	29.6774	32.5806	30.3226	33.871	30.6452	30.3226	32.5806	35.4839	30.3226	30.3226	31.2903	34.5161	32.9032	32.9032	33.2258	35.8064	28.7097	30	30.9677	27.7419	29.3548	32.2581	34.1936	31.6129	32.9032	30.6452	27.4194	31.6129	33.871	31.9355	33.871	35.4839	35.4839	29.3548	30.3226	29.3548	32.2581	31.9355	31.9355	36.4516	31.9355	30.3226	35.4839	32.9032	28.7097	28.3871
	β-catenin	31.9355	32.5806	27.4194	31.6129	25.1613	30.3226	29.6774	32.2581	34.5161	31.6129	30	29.6774	27.4194	28.7097	30.3226	30.9677	29.3548	30.9677	29.3548	29.6774	32.5806	30.3226	26.7742	28.7097	26.7742	22.5806	25.8065	24.8387	28.0645	30	26.129	29.6774	28.7097	30.3226	25.8065	30	26.4516	25.8065	28.3871	30.6452	23.871	29.6774	28.3871	25.4839	23.871	28.7097	27.7419	24.1935
VEC-TS-NF	Control	32.2581	35.4839	27.0968	28.7097	30.3226	29.6774	25.8065	30	28.7097	29.3548	30	32.2581	27.7419	27.4194	27.7419	32.2581	30	30	26.4516	25.8065	29.0323	29.3548	28.3871	26.4516	28.0645	28.0645	29.0323	30.6452	26.7742	27.0968	28.7097	28.3871	28.0645	28.0645	26.7742	25.4839	28.3871	30	25.1613	26.129	31.2903	28.0645	28.0645	28.0645	29.0323	29.0323	30.3226	30.9677
