# Supplementary material for: Plakoglobin transmits tension across VE-cadherin for vascular leak formation and leukocyte diapedesis
Source: EMBO J. 2026 Mar 11;45(7):2210–38. doi: 10.1038/s44318-026-00732-0 (PMC13043941; doi:10.1038/s44318-026-00732-0)
Supplement: Supplementary file 9 — Source data Fig. 8 [file 44318_2026_732_MOESM9_ESM.zip › Figure 8/8B/Numerical data 8B.xlsx]

## Sheet: Expt 1
Experiment 1
YPet Fluorescence lifetime (ns) values and FRET efficiency (%) calculation in junctions of HUVEC expressing VEC-TS or VEC-TS-NF
	Fluorescence Lifetime (ns)						FRET efficiency (%)
AdV	VEC-TS			VEC-TS-NF		AdV	VEC-TS			VEC-TS-NF
siRNA	Control	Plakoglobin	β-catenin	Control		siRNA	Control	Plakoglobin	β-catenin	Control
Untreated	2.16	2.2	2.19	2.11		Untreated	30.3226	29.0323	29.3548	31.9355
	2.09	2.23	2.19	2.09			32.5806	28.0645	29.3548	32.5806
	2.19	2.23	2.2	2.25			29.3548	28.0645	29.0323	27.4194
	2.18	2.26	2.22	2.23			29.6774	27.0968	28.3871	28.0645
	2.15	2.17	2.29	2.15			30.6452	30	26.129	30.6452
	2.12	2.2	2.15	2.2			31.6129	29.0323	30.6452	29.0323
	2.17	2.19	2.2	2.16			30	29.3548	29.0323	30.3226
	2.2	2.15	2.21	2.26			29.0323	30.6452	28.7097	27.0968
	2.25	2.28	2.2	2.11			27.4194	26.4516	29.0323	31.9355
	2.2	2.16	2.22	2.19			29.0323	30.3226	28.3871	29.3548
	2.28	2.15	2.22	2.26			26.4516	30.6452	28.3871	27.0968
	2.29	2.15	2.28	2.16			26.129	30.6452	26.4516	30.3226
	2.1	2.11	2.23				32.2581	31.9355	28.0645
	2.11	2.09	2.15				31.9355	32.5806	30.6452
	2.14	2.17	2.16				30.9677	30	30.3226
	2.15	2.27	2.22				30.6452	26.7742	28.3871
Thrombin	2.29	2.23	2.4	2.26		Thrombin	26.129	28.0645	22.5806	27.0968
	2.24	2.27	2.38	2.21			27.7419	26.7742	23.2258	28.7097
	2.41	2.27	2.38	2.2			22.2581	26.7742	23.2258	29.0323
	2.42	2.23	2.37	2.2			21.9355	28.0645	23.5484	29.0323
	2.45	2.33	2.33	2.1			20.9677	24.8387	24.8387	32.2581
	2.47	2.3	2.31	2.11			20.3226	25.8065	25.4839	31.9355
	2.36	2.29	2.34	2.16			23.871	26.129	24.5161	30.3226
	2.35	2.28	2.37	2.21			24.1935	26.4516	23.5484	28.7097
	2.42	2.22	2.39	2.18			21.9355	28.3871	22.9032	29.6774
	2.41	2.23	2.25	2.21			22.2581	28.0645	27.4194	28.7097
	2.34	2.18	2.32	2.18			24.5161	29.6774	25.1613	29.6774
	2.42	2.18	2.27	2.14			21.9355	29.6774	26.7742	30.9677
	2.31	2.22	2.29				25.4839	28.3871	26.129
	2.37	2.31	2.27				23.5484	25.4839	26.7742
	2.36	2.29	2.31				23.871	26.129	25.4839
	2.41	2.3	2.3				22.2581	25.8065	25.8065

## Sheet: Expt 2
Experiment 2
YPet Fluorescence lifetime (ns) values and FRET efficiency (%) calculation in junctions of HUVEC expressing VEC-TS or VEC-TS-NF
	Fluorescence Lifetime (ns)						FRET efficiency (%)
AdV	VEC-TS			VEC-TS-NF		AdV	VEC-TS			VEC-TS-NF
siRNA	Control	Plakoglobin	β-catenin	Control		siRNA	Control	Plakoglobin	β-catenin	Control
Untreated	2.05	2.15	2.17	2.26		Untreated	33.871	30.6452	30	27.0968
	2.02	2.15	2.15	2.21			34.8387	30.6452	30.6452	28.7097
	2.26	2.11	2.2	2.18			27.0968	31.9355	29.0323	29.6774
	2.28	2.19	2.19	2.31			26.4516	29.3548	29.3548	25.4839
	2.13	2.09	2.15	2.22			31.2903	32.5806	30.6452	28.3871
	2.13	2.17	2.12	2.26			31.2903	30	31.6129	27.0968
	2.19	2.13	2.21	2.21			29.3548	31.2903	28.7097	28.7097
	2.23	2.16	2.21	2.25			28.0645	30.3226	28.7097	27.4194
	2.17	2.12	2.14	2.19			30	31.6129	30.9677	29.3548
	2.28	2.2	2.14	2.28			26.4516	29.0323	30.9677	26.4516
	2.18	2.22	2.12	2.25			29.6774	28.3871	31.6129	27.4194
	2.16	2.22	2.28	2.27			30.3226	28.3871	26.4516	26.7742
	2.14						30.9677
	2.16						30.3226
	2.08						32.9032
	2.01						35.1613
Thrombin	2.3	2.27	2.29	2.21		Thrombin	25.8065	26.7742	26.129	28.7097
	2.28	2.19	2.28	2.25			26.4516	29.3548	26.4516	27.4194
	2.26	2.28	2.38	2.24			27.0968	26.4516	23.2258	27.7419
	2.31	2.25	2.32	2.31			25.4839	27.4194	25.1613	25.4839
	2.32	2.3	2.35	2.28			25.1613	25.8065	24.1935	26.4516
	2.36	2.26	2.29	2.2			23.871	27.0968	26.129	29.0323
	2.33	2.23	2.31	2.24			24.8387	28.0645	25.4839	27.7419
	2.35	2.26	2.24	2.26			24.1935	27.0968	27.7419	27.0968
	2.33	2.15	2.33	2.27			24.8387	30.6452	24.8387	26.7742
	2.26	2.22	2.28	2.3			27.0968	28.3871	26.4516	25.8065
	2.31	2.29	2.39	2.24			25.4839	26.129	22.9032	27.7419
	2.28	2.19	2.4	2.22			26.4516	29.3548	22.5806	28.3871
	2.22						28.3871
	2.3						25.8065
	2.32						25.1613
	2.26						27.0968

## Sheet: Expt 3
Experiment 3
YPet Fluorescence lifetime (ns) values and FRET efficiency (%) calculation in junctions of HUVEC expressing VEC-TS or VEC-TS-NF
	Fluorescence Lifetime (ns)						FRET efficiency (%)
AdV	VEC-TS			VEC-TS-NF		AdV	VEC-TS			VEC-TS-NF
siRNA	Control	Plakoglobin	β-catenin	Control		siRNA	Control	Plakoglobin	β-catenin	Control
Untreated	2.11	2.11	2.14	2.24		Untreated	31.9355	31.9355	30.9677	27.7419
	2.09	2.12	2.14	2.22			32.5806	31.6129	30.9677	28.3871
	2.24	2.12	2.14	2.19			27.7419	31.6129	30.9677	29.3548
	2.14	2.18	2.16	2.24			30.9677	29.6774	30.3226	27.7419
	2.18	2.27	2.21	2.2			29.6774	26.7742	28.7097	29.0323
	2.16	2.15	2.15	2.21			30.3226	30.6452	30.6452	28.7097
	2.19	2.17	2.24	2.15			29.3548	30	27.7419	30.6452
	2.22	2.16	2.22	2.24			28.3871	30.3226	28.3871	27.7419
	2.2	2.09	2.18	2.1			29.0323	32.5806	29.6774	32.2581
	2.16	2.13	2.2	2.16			30.3226	31.2903	29.0323	30.3226
	2.18	2.12	2.21	2.2			29.6774	31.6129	28.7097	29.0323
	2.12	2.1	2.2	2.25			31.6129	32.2581	29.0323	27.4194
	2.13	2.14		2.13			31.2903	30.9677	100	31.2903
	2.21	2.13		2.09			28.7097	31.2903	100	32.5806
	2.19						29.3548
	2.23						28.0645
Thrombin	2.3	2.18	2.32	2.2		Thrombin	25.8065	29.6774	25.1613	29.0323
	2.38	2.14	2.31	2.19			23.2258	30.9677	25.4839	29.3548
	2.44	2.33	2.35	2.27			21.2903	24.8387	24.1935	26.7742
	2.45	2.15	2.31	2.19			20.9677	30.6452	25.4839	29.3548
	2.45	2.28	2.37	2.2			20.9677	26.4516	23.5484	29.0323
	2.4	2.18	2.4	2.23			22.5806	29.6774	22.5806	28.0645
	2.33	2.13	2.33	2.19			24.8387	31.2903	24.8387	29.3548
	2.42	2.21	2.32	2.23			21.9355	28.7097	25.1613	28.0645
	2.34	2.22	2.28	2.2			24.5161	28.3871	26.4516	29.0323
	2.42	2.14	2.3	2.22			21.9355	30.9677	25.8065	28.3871
	2.38	2.2	2.29	2.23			23.2258	29.0323	26.129	28.0645
	2.33	2.18	2.29	2.23			24.8387	29.6774	26.129	28.0645
	2.41	2.25	2.33	2.22			22.2581	27.4194	24.8387	28.3871
	2.43	2.27	2.31	2.25			21.6129	26.7742	25.4839	27.4194
	2.35						24.1935
	2.31						25.4839

## Sheet: pooled data
FRET efficiency (%) in junctions of HUVEC expressing VEC-TS or VEC-TS-NF (thrombin stimulation)
(pooled from 3 independent experiments)
AdV	siRNA	Untreated
VEC-TS	Control	30.3226	32.5806	29.3548	29.6774	30.6452	31.6129	30	29.0323	27.4194	29.0323	26.4516	26.129	32.2581	31.9355	30.9677	30.6452	33.871	34.8387	27.0968	26.4516	31.2903	31.2903	29.3548	28.0645	30	26.4516	29.6774	30.3226	30.9677	30.3226	32.9032	35.1613	31.9355	32.5806	27.7419	30.9677	29.6774	30.3226	29.3548	28.3871	29.0323	30.3226	29.6774	31.6129	31.2903	28.7097	29.3548	28.0645
	Plakoglobin	29.0323	28.0645	28.0645	27.0968	30	29.0323	29.3548	30.6452	26.4516	30.3226	30.6452	30.6452	31.9355	32.5806	30	26.7742	30.6452	30.6452	31.9355	29.3548	32.5806	30	31.2903	30.3226	31.6129	29.0323	28.3871	28.3871	31.9355	31.6129	31.6129	29.6774	26.7742	30.6452	30	30.3226	32.5806	31.2903	31.6129	32.2581	30.9677	31.2903
	β-catenin	29.3548	29.3548	29.0323	28.3871	26.129	30.6452	29.0323	28.7097	29.0323	28.3871	28.3871	26.4516	28.0645	30.6452	30.3226	28.3871	30	30.6452	29.0323	29.3548	30.6452	31.6129	28.7097	28.7097	30.9677	30.9677	31.6129	26.4516	30.9677	30.9677	30.9677	30.3226	28.7097	30.6452	27.7419	28.3871	29.6774	29.0323	28.7097	29.0323
VEC-TS-NF	Control	31.9355	32.5806	27.4194	28.0645	30.6452	29.0323	30.3226	27.0968	31.9355	29.3548	27.0968	30.3226	27.0968	28.7097	29.6774	25.4839	28.3871	27.0968	28.7097	27.4194	29.3548	26.4516	27.4194	26.7742	27.7419	28.3871	29.3548	27.7419	29.0323	28.7097	30.6452	27.7419	32.2581	30.3226	29.0323	27.4194	31.2903	32.5806
[truncated: 48 more columns]
