# Supplementary material for: Plakoglobin transmits tension across VE-cadherin for vascular leak formation and leukocyte diapedesis
Source: EMBO J. 2026 Mar 11;45(7):2210–38. doi: 10.1038/s44318-026-00732-0 (PMC13043941; doi:10.1038/s44318-026-00732-0)
Supplement: Supplementary file 10 — Source data Fig. 9 [file 44318_2026_732_MOESM10_ESM.zip]

Archive with 16 entries (15 files):
- Figure 9/9B/
- Figure 9/9B/C57BL6_PECAM1.tif
- Figure 9/9B/C57BL6_VE-cadherin.tif
- Figure 9/9B/VEC-TS_mCherry.tif
- Figure 9/9B/VEC-TS_PECAM1.tif
- Figure 9/9B/VEC-TS_VE-cadherin.tif
- Figure 9/9B/VEC-TS_YPet.tif
- Figure 9/9B/VEC-TS-NF_mCherry.tif
- Figure 9/9B/VEC-TS-NF_PECAM1.tif
- Figure 9/9B/VEC-TS-NF_VE-cadherin.tif
- Figure 9/9B/VEC-TS-NF_YPet.tif
- Figure 9/9B/VEC-TS-YPet_PECAM1.tif
- Figure 9/9B/VEC-TS-YPet_VE-cadherin.tif
- Figure 9/9B/VEC-TS-YPet_YPet.tif
- Figure 9/9B/VEC-WT_PECAM1.tif
- Figure 9/9B/VEC-WT_VE-cadherin.tif
