# Supplementary material for: Plakoglobin transmits tension across VE-cadherin for vascular leak formation and leukocyte diapedesis
Source: EMBO J. 2026 Mar 11;45(7):2210–38. doi: 10.1038/s44318-026-00732-0 (PMC13043941; doi:10.1038/s44318-026-00732-0)
Supplement: Supplementary file 11 — Source data Fig. 10 [file 44318_2026_732_MOESM11_ESM.zip]

Archive with 20 entries (15 files):
- Figure 10/10A/
- Figure 10/10A/VEC-TS-Histamine_Microspheres.tif
- Figure 10/10A/VEC-TS-Histamine_VEC.tif
- Figure 10/10A/VEC-TS-NF-Histamine_Microspheres.tif
- Figure 10/10A/VEC-TS-NF-Histamine_VEC.tif
- Figure 10/10A/VEC-TS-NF-PBS_Microspheres.tif
- Figure 10/10A/VEC-TS-NF-PBS_VEC.tif
- Figure 10/10A/VEC-TS-PBS_Microspheres.tif
- Figure 10/10A/VEC-TS-PBS_VEC.tif
- Figure 10/10B/
- Figure 10/10B/Numerical data 10B.xlsx
- Figure 10/10C/
- Figure 10/10C/VEC-TS_Histamine.bmp
- Figure 10/10C/VEC-TS_PBS.bmp
- Figure 10/10C/VEC-TS-NF_Histamine.bmp
- Figure 10/10C/VEC-TS-NF_PBS.bmp
- Figure 10/10D/
- Figure 10/10D/Numerical data 10D.xlsx
- Figure 10/10E/
- Figure 10/10E/Numerical data 10E.xlsx
