# Supplementary material for: Plakoglobin transmits tension across VE-cadherin for vascular leak formation and leukocyte diapedesis
Source: EMBO J. 2026 Mar 11;45(7):2210–38. doi: 10.1038/s44318-026-00732-0 (PMC13043941; doi:10.1038/s44318-026-00732-0)
Supplement: Supplementary file 11 — Source data Fig. 10 [file 44318_2026_732_MOESM11_ESM.zip › Figure 10/10B/Numerical data 10B.xlsx]

## Sheet: Sheet1
Quantification of microspheres leakage per vessel (µm3 x 103) in histamine-stimulated VEC-TS and VEC-TS-NF mice
VEC-TS	VEC-TS-NF
1.47131	1.16387
1.60799	2.31182
1.91838	2.78819
1.66501	2.4653
1.08137	1.70752
0.423889	1.70404
1.8029	1.06867
1.44735	0.928823
1.92563	1.5729
1.8292	2.21121
1.05072	2.14795
2.29771	1.98403
1.39331	1.45402
1.30861	1.35465
2.60453	1.22835
1.61202	1.33041
1.54537	1.52021
2.16215	1.88327
1.32295	1.24441
2.54893	1.38463
1.17599	2.203
1.36441
0.868462
0.90072
1.44032
1.46949
