# Supplementary material for: Plakoglobin transmits tension across VE-cadherin for vascular leak formation and leukocyte diapedesis
Source: EMBO J. 2026 Mar 11;45(7):2210–38. doi: 10.1038/s44318-026-00732-0 (PMC13043941; doi:10.1038/s44318-026-00732-0)
Supplement: Supplementary file 11 — Source data Fig. 10 [file 44318_2026_732_MOESM11_ESM.zip › Figure 10/10D/Numerical data 10D.xlsx]

## Sheet: Sheet1
Fluorescence lifetime (ns) values and FRET efficiency (%) calculation in cremaster venules of VEC-TS and VEC-TS-NF mice (F1 generation)
(pooled from 2 independent experiments)
Fluorescence Lifetime (ns)
	Mice	PBS																																Histamine
	VEC-TS	2.3	2.25	2.34	2.26	2.3	2.3	2.29	2.3	2.41	2.38	2.32	2.34	2.36	2.32	2.38	2.32	2.34	2.29	2.31	2.33	2.28	2.26	2.34	2.42	2.27	2.34	2.31	2.27	2.3	2.43	2.37	2.27	2.38	2.36	2.36	2.38	2.44	2.47	2.32	2.31	2.39	2.38	2.38	2.46	2.42	2.38	2.42	2.4
	VEC-TS-NF	2.39	2.34	2.33	2.34	2.38	2.44	2.3	2.3	2.24	2.3	2.35	2.32	2.38	2.27	2.36	2.38	2.49	2.47	2.45	2.36	2.33	2.33	2.32	2.33	2.43	2.3	2.38	2.39	2.45	2.41	2.34	2.32	2.28	2.24	2.32	2.3	2.36	2.34	2.3	2.34	2.39	2.34	2.29	2.25	2.36	2.34	2.39	2.4
FRET efficiency (%)
	Mice	PBS																																Histamine
	VEC-TS	20.6897	22.4138	19.3103	22.069	20.6897	20.6897	21.0345	20.6897	16.8966	17.931	20	19.3103	18.6207	20	17.931	20	19.3103	21.0345	20.3448	19.6552	21.3793	22.069	19.3103	16.5517	21.7241	19.3103	20.3448	21.7241	20.6897	16.2069	18.2759	21.7241	17.931	18.6207	18.6207	17.931	15.8621	14.8276	20	20.3448	17.5862	17.931	17.931	15.1724	16.5517	17.931	16.5517	17.2414
	VEC-TS-NF	17.5862	19.3103	19.6552	19.3103	17.931	15.8621	20.6897	20.6897	22.7586	20.6897	18.9655	20	17.931	21.7241	18.6207	17.931	14.1379	14.8276	15.5172	18.6207	19.6552	19.6552	20	19.6552	16.2069	20.6897	17.931	17.5862	15.5172	16.8966	19.3103	20	21.3793	22.7586	20	20.6897	18.6207	19.3103	20.6897	19.3103	17.5862	19.3103	21.0345	22.4138	18.6207	19.3103	17.5862	17.2414
Average fluorescence lifetime of VEC-TS-Ypet in cremaster venules was 2.9 ns, which was used in calculation of FRET efficiency.
[truncated: 16 more columns]
