# Supplementary material for: Plakoglobin transmits tension across VE-cadherin for vascular leak formation and leukocyte diapedesis
Source: EMBO J. 2026 Mar 11;45(7):2210–38. doi: 10.1038/s44318-026-00732-0 (PMC13043941; doi:10.1038/s44318-026-00732-0)
Supplement: Supplementary file 11 — Source data Fig. 10 [file 44318_2026_732_MOESM11_ESM.zip › Figure 10/10E/Numerical data 10E.xlsx]

## Sheet: Sheet1
	Fluorescence lifetime (ns) values and FRET efficiency (%) calculation in cremaster venules of VEC-TS and VEC-TS-NF mice (F6 generation)
	(pooled from 3 independent experiments)
Fluorescence Lifetime (ns)
	Mice	PBS																									Histamine
	VEC-TS	2.27	2.26	2.29	2.37	2.4	2.33	2.36	2.33	2.23	2.17	2.23	2.29	2.27	2.32	2.23	2.25	2.28	2.28	2.26	2.26	2.07	2.14	2.22	2.21	2.19	2.4	2.34	2.37	2.36	2.31	2.34	2.4	2.41	2.37	2.47	2.38	2.39	2.3	2.37	2.36	2.37	2.35	2.32	2.32	2.33	2.33	2.36	2.5
	VEC-TS-NF	2.36	2.38	2.28	2.27	2.28	2.21	2.33	2.31	2.38	2.36	2.34	2.29	2.33	2.31	2.25	2.3	2.27	2.3								2.33	2.37	2.35	2.39	2.34	2.35	2.3	2.36	2.31	2.28	2.31	2.26	2.27	2.3	2.33	2.32
FRET efficiency (%)
	Mice	PBS																									Histamine
	VEC-TS	21.7241	22.069	21.0345	18.2759	17.2414	19.6552	18.6207	19.6552	23.1034	25.1724	23.1034	21.0345	21.7241	20	23.1034	22.4138	21.3793	21.3793	22.069	22.069	28.6207	26.2069	23.4483	23.7931	24.4828	17.2414	19.3103	18.2759	18.6207	20.3448	19.3103	17.2414	16.8966	18.2759	14.8276	17.931	17.5862	20.6897	18.2759	18.6207	18.2759	18.9655	20	20	19.6552	19.6552	18.6207	13.7931
	VEC-TS-NF	18.6207	17.931	21.3793	21.7241	21.3793	23.7931	19.6552	20.3448	17.931	18.6207	19.3103	21.0345	19.6552	20.3448	22.4138	20.6897	21.7241	20.6897								19.6552	18.2759	18.9655	17.5862	19.3103	18.9655	20.6897	18.6207	20.3448	21.3793	20.3448	22.069	21.7241	20.6897	19.6552	20
Average fluorescence lifetime of VEC-TS-Ypet in cremaster venules was 2.9 ns, which was used in calculation of FRET efficiency.
[truncated: 7 more columns]
