# Supplementary material for: Plakoglobin transmits tension across VE-cadherin for vascular leak formation and leukocyte diapedesis
Source: EMBO J. 2026 Mar 11;45(7):2210–38. doi: 10.1038/s44318-026-00732-0 (PMC13043941; doi:10.1038/s44318-026-00732-0)
Supplement: Supplementary file 12 — Source data Fig. 11 [file 44318_2026_732_MOESM12_ESM.zip]

Archive with 4 entries (2 files):
- Figure 11/11A/
- Figure 11/11A/Figure 11A blots.pdf
- Figure 11/11B/
- Figure 11/11B/Numerical data 11B.xlsx
