# Supplementary material for: Plakoglobin transmits tension across VE-cadherin for vascular leak formation and leukocyte diapedesis
Source: EMBO J. 2026 Mar 11;45(7):2210–38. doi: 10.1038/s44318-026-00732-0 (PMC13043941; doi:10.1038/s44318-026-00732-0)
Supplement: Supplementary file 12 — Source data Fig. 11 [file 44318_2026_732_MOESM12_ESM.zip › Figure 11/11B/Numerical data 11B.xlsx]

## Sheet: Sheet1
	Quantification of FRET efficiency (%) in endothelial junctions of cremaster venules from VEC-TS_ Juplox/lox and VEC-TS_JupECKO mice
	(pooled from 3 independent experiments)
Fluorescence Lifetime (ns)
	Mice	PBS																																				Histamine
	VEC-TS_Juplox/lox	2.06	2.07	2.18	2.25	2.14	2.11	2.24	2.17	2.24	2.16	2.31	2.27	2.16	2.19	2.19	2.2	2.2	2.16	2.22	2.19	2.23	2.23	2.23	2.29	2.26	2.28	2.2	2.22	1.94	2.01	2.2	2.15					2.26	2.27	2.27	2.23	2.33	2.32	2.34	2.3	2.34	2.23	2.22	2.28
	VEC-TS_JupECKO	2.2	2.26	2.25	2.27	2.16	2.21	2.31	2.24	2.3	2.29	2.26	2.3	2.28	2.31	2.23	2.17	2.18	2.21	2.19	2.14	2.16	2.23	2.24	2.16	2.16	2.27	2.31	2.22	2.15	2.21	2.27	2.3	1.94	2.1	2.1	2.16	2.31	2.3	2.25	2.22	2.29	2.35	2.21	2.22	2.33	2.29	2.28	2.25
FRET efficiency (%)
	Mice	PBS																																				Histamine
	VEC-TS_Juplox/lox	28.9655	28.6207	24.8276	22.4138	26.2069	27.2414	22.7586	25.1724	22.7586	25.5172	20.3448	21.7241	25.5172	24.4828	24.4828	24.1379	24.1379	25.5172	23.4483	24.4828	23.1034	23.1034	23.1034	21.0345	22.069	21.3793	24.1379	23.4483	33.1034	30.6897	24.1379	25.8621					22.069	21.7241	21.7241	23.1034	19.6552	20	19.3103	20.6897	19.3103	23.1034	23.4483	21.3793
	VEC-TS_JupECKO	24.1379	22.069	22.4138	21.7241	25.5172	23.7931	20.3448	22.7586	20.6897	21.0345	22.069	20.6897	21.3793	20.3448	23.1034	25.1724	24.8276	23.7931	24.4828	26.2069	25.5172	23.1034	22.7586	25.5172	25.5172	21.7241	20.3448	23.4483	25.8621	23.7931	21.7241	20.6897	33.1034	27.5862	27.5862	25.5172	20.3448	20.6897	22.4138	23.4483	21.0345	18.9655	23.7931	23.4483	19.6552	21.0345	21.3793	22.4138
Average fluorescence lifetime of VEC-TS-Ypet in cremaster venules was 2.9 ns, which was used in calculation of FRET efficiency.
[truncated: 24 more columns]
